# Supplementary material for: Variants in CLCN1 and PDE4C Associated with Muscle Hypertrophy, Dysphagia, and Gait Abnormalities in Young French Bulldogs
Source: Animals (Basel). 2024 Feb 25;14(5):722. doi: 10.3390/ani14050722 (PMC10931052; doi:10.3390/ani14050722)
Supplement: Supplementary file 1 [file animals-14-00722-s001.zip]

Archive with 4 entries (3 files):
- animals-2817818-supplementary/
- animals-2817818-supplementary/Table S1 - Case 1 & Case 3.xlsx
- animals-2817818-supplementary/Video S1. Case 4.mp4
- animals-2817818-supplementary/Video S2. Case 3.mp4
