# Supplementary material for: Variants in CLCN1 and PDE4C Associated with Muscle Hypertrophy, Dysphagia, and Gait Abnormalities in Young French Bulldogs
Source: Animals (Basel). 2024 Feb 25;14(5):722. doi: 10.3390/ani14050722 (PMC10931052; doi:10.3390/ani14050722)
Supplement: Supplementary file 1 [file animals-14-00722-s001.zip › animals-2817818-supplementary/Table S1 - Case 1 & Case 3.xlsx]

## Sheet: Case 1
chrom	pos	ref	alt	ac	allele	consequence	impact	symbol	gene	feature_type	feature	biotype	exon	intron	hgvsc	hgvsp	cdna_position	cds_position	protein_position	amino_acids	codons	strand	variant_class	ensp
chr16	6074127	A	AACAGACAG	2	ACAGACAG	frameshift_variant	HIGH	.	CLCN1	Transcript	NM_001003124	protein_coding	21/23	.	NM_001003124.1:c.2423_2430dup	NP_001003124.1:p.Phe811LeufsTer39	2521-2522	2430-2431	810-811	-/LSX	-/CTGTCTGT	-1	insertion	NP_001003124
chr1	40533172	A	C	1	C	missense_variant	MODERATE	.	ZC3H12D	Transcript	XM_038525481	protein_coding	2/7	.	XM_038525481.1:c.407T>G	XP_038381409.1:p.Val136Gly	472	407	136	V/G	gTt/gGt	-1	SNV	XP_038381409
chr1	47346823	GGT	G	1	-	frameshift_variant	HIGH	.	LOC119870146	Transcript	XM_038525485	protein_coding	2/3	.	XM_038525485.1:c.403_404del	XP_038381413.1:p.Thr135ProfsTer30	520-521	403-404	135	T/X	ACc/c	-1	deletion	XP_038381413
chr1	82638811	G	A	1	A	missense_variant	MODERATE	.	GCNT1	Transcript	XM_038527052	protein_coding	6/6	.	XM_038527052.1:c.674C>T	XP_038382980.1:p.Thr225Ile	1340	674	225	T/I	aCc/aTc	-1	SNV	XP_038382980
chr1	82638811	G	A	1	A	missense_variant	MODERATE	.	GCNT1	Transcript	XM_038527054	protein_coding	6/6	.	XM_038527054.1:c.674C>T	XP_038382982.1:p.Thr225Ile	1392	674	225	T/I	aCc/aTc	-1	SNV	XP_038382982
chr1	82638811	G	A	1	A	missense_variant	MODERATE	.	GCNT1	Transcript	XM_038527055	protein_coding	6/6	.	XM_038527055.1:c.674C>T	XP_038382983.1:p.Thr225Ile	1333	674	225	T/I	aCc/aTc	-1	SNV	XP_038382983
chr1	82638811	G	A	1	A	missense_variant	MODERATE	.	GCNT1	Transcript	XM_038527056	protein_coding	4/4	.	XM_038527056.1:c.674C>T	XP_038382984.1:p.Thr225Ile	1133	674	225	T/I	aCc/aTc	-1	SNV	XP_038382984
chr1	82638811	G	A	1	A	missense_variant	MODERATE	.	GCNT1	Transcript	XM_038527057	protein_coding	3/3	.	XM_038527057.1:c.674C>T	XP_038382985.1:p.Thr225Ile	906	674	225	T/I	aCc/aTc	-1	SNV	XP_038382985
chr1	98340762	A	C	1	C	start_lost	HIGH	.	CDK20	Transcript	XM_038527334	protein_coding	1/16	.	XM_038527334.1:c.1A>C	XP_038383262.1:p.Met1?	87	1	1	M/L	Atg/Ctg	1	SNV	XP_038383262
chr1	98340762	A	C	1	C	start_lost	HIGH	.	CDK20	Transcript	XM_038527335	protein_coding	1/16	.	XM_038527335.1:c.1A>C	XP_038383263.1:p.Met1?	88	1	1	M/L	Atg/Ctg	1	SNV	XP_038383263
chr1	98340762	A	C	1	C	start_lost	HIGH	.	CDK20	Transcript	XM_038527336	protein_coding	1/16	.	XM_038527336.1:c.1A>C	XP_038383264.1:p.Met1?	87	1	1	M/L	Atg/Ctg	1	SNV	XP_038383264
chr1	98340762	A	C	1	C	start_lost	HIGH	.	CDK20	Transcript	XM_038527337	protein_coding	1/16	.	XM_038527337.1:c.1A>C	XP_038383265.1:p.Met1?	88	1	1	M/L	Atg/Ctg	1	SNV	XP_038383265
chr1	98340762	A	C	1	C	start_lost	HIGH	.	CDK20	Transcript	XM_038527338	protein_coding	1/15	.	XM_038527338.1:c.1A>C	XP_038383266.1:p.Met1?	88	1	1	M/L	Atg/Ctg	1	SNV	XP_038383266
chr1	98340762	A	C	1	C	start_lost	HIGH	.	CDK20	Transcript	XM_038527339	protein_coding	1/14	.	XM_038527339.1:c.1A>C	XP_038383267.1:p.Met1?	87	1	1	M/L	Atg/Ctg	1	SNV	XP_038383267
chr1	98340762	A	C	1	C	start_lost	HIGH	.	CDK20	Transcript	XM_038527340	protein_coding	1/13	.	XM_038527340.1:c.1A>C	XP_038383268.1:p.Met1?	88	1	1	M/L	Atg/Ctg	1	SNV	XP_038383268
chr1	98340762	A	C	1	C	start_lost	HIGH	.	CDK20	Transcript	XM_038527341	protein_coding	1/12	.	XM_038527341.1:c.1A>C	XP_038383269.1:p.Met1?	88	1	1	M/L	Atg/Ctg	1	SNV	XP_038383269
chr1	98340762	A	C	1	C	start_lost	HIGH	.	CDK20	Transcript	XM_038527342	protein_coding	1/11	.	XM_038527342.1:c.1A>C	XP_038383270.1:p.Met1?	88	1	1	M/L	Atg/Ctg	1	SNV	XP_038383270
chr1	98340762	A	C	1	C	start_lost	HIGH	.	CDK20	Transcript	XM_038527343	protein_coding	1/8	.	XM_038527343.1:c.1A>C	XP_038383271.1:p.Met1?	87	1	1	M/L	Atg/Ctg	1	SNV	XP_038383271
chr1	98340762	A	C	1	C	start_lost	HIGH	.	CDK20	Transcript	XM_038527344	protein_coding	1/8	.	XM_038527344.1:c.1A>C	XP_038383272.1:p.Met1?	87	1	1	M/L	Atg/Ctg	1	SNV	XP_038383272
chr1	98340762	A	C	1	C	start_lost	HIGH	.	CDK20	Transcript	XM_038527345	protein_coding	1/9	.	XM_038527345.1:c.1A>C	XP_038383273.1:p.Met1?	87	1	1	M/L	Atg/Ctg	1	SNV	XP_038383273
chr1	98340766	A	C	1	C	missense_variant	MODERATE	.	CDK20	Transcript	XM_038527334	protein_coding	1/16	.	XM_038527334.1:c.5A>C	XP_038383262.1:p.Asp2Ala	91	5	2	D/A	gAc/gCc	1	SNV	XP_038383262
chr1	98340766	A	C	1	C	missense_variant	MODERATE	.	CDK20	Transcript	XM_038527335	protein_coding	1/16	.	XM_038527335.1:c.5A>C	XP_038383263.1:p.Asp2Ala	92	5	2	D/A	gAc/gCc	1	SNV	XP_038383263
chr1	98340766	A	C	1	C	missense_variant	MODERATE	.	CDK20	Transcript	XM_038527336	protein_coding	1/16	.	XM_038527336.1:c.5A>C	XP_038383264.1:p.Asp2Ala	91	5	2	D/A	gAc/gCc	1	SNV	XP_038383264
chr1	98340766	A	C	1	C	missense_variant	MODERATE	.	CDK20	Transcript	XM_038527337	protein_coding	1/16	.	XM_038527337.1:c.5A>C	XP_038383265.1:p.Asp2Ala	92	5	2	D/A	gAc/gCc	1	SNV	XP_038383265
chr1	98340766	A	C	1	C	missense_variant	MODERATE	.	CDK20	Transcript	XM_038527338	protein_coding	1/15	.	XM_038527338.1:c.5A>C	XP_038383266.1:p.Asp2Ala	92	5	2	D/A	gAc/gCc	1	SNV	XP_038383266
chr1	98340766	A	C	1	C	missense_variant	MODERATE	.	CDK20	Transcript	XM_038527339	protein_coding	1/14	.	XM_038527339.1:c.5A>C	XP_038383267.1:p.Asp2Ala	91	5	2	D/A	gAc/gCc	1	SNV	XP_038383267
chr1	98340766	A	C	1	C	missense_variant	MODERATE	.	CDK20	Transcript	XM_038527340	protein_coding	1/13	.	XM_038527340.1:c.5A>C	XP_038383268.1:p.Asp2Ala	92	5	2	D/A	gAc/gCc	1	SNV	XP_038383268
chr1	98340766	A	C	1	C	missense_variant	MODERATE	.	CDK20	Transcript	XM_038527341	protein_coding	1/12	.	XM_038527341.1:c.5A>C	XP_038383269.1:p.Asp2Ala	92	5	2	D/A	gAc/gCc	1	SNV	XP_038383269
chr1	98340766	A	C	1	C	missense_variant	MODERATE	.	CDK20	Transcript	XM_038527342	protein_coding	1/11	.	XM_038527342.1:c.5A>C	XP_038383270.1:p.Asp2Ala	92	5	2	D/A	gAc/gCc	1	SNV	XP_038383270
chr1	98340766	A	C	1	C	missense_variant	MODERATE	.	CDK20	Transcript	XM_038527343	protein_coding	1/8	.	XM_038527343.1:c.5A>C	XP_038383271.1:p.Asp2Ala	91	5	2	D/A	gAc/gCc	1	SNV	XP_038383271
chr1	98340766	A	C	1	C	missense_variant	MODERATE	.	CDK20	Transcript	XM_038527344	protein_coding	1/8	.	XM_038527344.1:c.5A>C	XP_038383272.1:p.Asp2Ala	91	5	2	D/A	gAc/gCc	1	SNV	XP_038383272
chr1	98340766	A	C	1	C	missense_variant	MODERATE	.	CDK20	Transcript	XM_038527345	protein_coding	1/9	.	XM_038527345.1:c.5A>C	XP_038383273.1:p.Asp2Ala	91	5	2	D/A	gAc/gCc	1	SNV	XP_038383273
chr1	98473399	A	C	1	C	missense_variant	MODERATE	.	LOC119870860	Transcript	XM_038527354	protein_coding	8/8	.	XM_038527354.1:c.1613T>G	XP_038383282.1:p.Phe538Cys	4606	1613	538	F/C	tTt/tGt	-1	SNV	XP_038383282
chr1	98473399	A	C	1	C	missense_variant	MODERATE	.	LOC119870860	Transcript	XM_038527355	protein_coding	7/7	.	XM_038527355.1:c.1613T>G	XP_038383283.1:p.Phe538Cys	3135	1613	538	F/C	tTt/tGt	-1	SNV	XP_038383283
chr1	103027377	A	C	1	C	missense_variant	MODERATE	.	SHISA7	Transcript	XM_038527751	protein_coding	2/6	.	XM_038527751.1:c.281A>C	XP_038383679.1:p.Gln94Pro	440	281	94	Q/P	cAg/cCg	1	SNV	XP_038383679
chr1	103027394	A	C	1	C	missense_variant	MODERATE	.	SHISA7	Transcript	XM_038527751	protein_coding	2/6	.	XM_038527751.1:c.298A>C	XP_038383679.1:p.Asn100His	457	298	100	N/H	Aac/Cac	1	SNV	XP_038383679
chr1	106790297	A	C	1	C	missense_variant	MODERATE	.	SHANK1	Transcript	XM_038528065	protein_coding	24/25	.	XM_038528065.1:c.3783A>C	XP_038383993.1:p.Glu1261Asp	3894	3783	1261	E/D	gaA/gaC	1	SNV	XP_038383993
chr1	106790297	A	C	1	C	missense_variant	MODERATE	.	SHANK1	Transcript	XM_038528066	protein_coding	24/25	.	XM_038528066.1:c.3783A>C	XP_038383994.1:p.Glu1261Asp	3937	3783	1261	E/D	gaA/gaC	1	SNV	XP_038383994
chr1	106790297	A	C	1	C	missense_variant	MODERATE	.	SHANK1	Transcript	XM_038528067	protein_coding	23/24	.	XM_038528067.1:c.3759A>C	XP_038383995.1:p.Glu1253Asp	3870	3759	1253	E/D	gaA/gaC	1	SNV	XP_038383995
chr1	106790297	A	C	1	C	missense_variant	MODERATE	.	SHANK1	Transcript	XM_038528068	protein_coding	23/24	.	XM_038528068.1:c.3753A>C	XP_038383996.1:p.Glu1251Asp	3864	3753	1251	E/D	gaA/gaC	1	SNV	XP_038383996
chr1	107572454	A	C	1	C	missense_variant	MODERATE	.	RRAS	Transcript	XM_038528223	protein_coding	1/6	.	XM_038528223.1:c.125A>C	XP_038384151.1:p.Lys42Thr	151	125	42	K/T	aAg/aCg	1	SNV	XP_038384151
chr1	110209944	T	G	1	G	missense_variant	MODERATE	.	HIF3A	Transcript	XM_038528509	protein_coding	1/15	.	XM_038528509.1:c.17A>C	XP_038384437.1:p.Gln6Pro	49	17	6	Q/P	cAg/cCg	-1	SNV	XP_038384437
chr1	114374837	G	A	1	A	missense_variant	MODERATE	.	LOC484505	Transcript	XM_038528898	protein_coding	2/20	.	XM_038528898.1:c.205G>A	XP_038384826.1:p.Val69Met	302	205	69	V/M	Gtg/Atg	1	SNV	XP_038384826
chr1	114375488	G	A	1	A	missense_variant	MODERATE	.	LOC484505	Transcript	XM_038528898	protein_coding	2/20	.	XM_038528898.1:c.856G>A	XP_038384826.1:p.Val286Met	953	856	286	V/M	Gtg/Atg	1	SNV	XP_038384826
chr2	13720004	A	C	1	C	missense_variant	MODERATE	.	ZNF438	Transcript	XM_038529894	protein_coding	3/4	.	XM_038529894.1:c.522A>C	XP_038385822.1:p.Gln174His	622	522	174	Q/H	caA/caC	1	SNV	XP_038385822
chr2	13720004	A	C	1	C	missense_variant	MODERATE	.	ZNF438	Transcript	XM_038529895	protein_coding	6/7	.	XM_038529895.1:c.462A>C	XP_038385823.1:p.Gln154His	922	462	154	Q/H	caA/caC	1	SNV	XP_038385823
chr2	13720004	A	C	1	C	missense_variant	MODERATE	.	ZNF438	Transcript	XM_038529896	protein_coding	5/6	.	XM_038529896.1:c.462A>C	XP_038385824.1:p.Gln154His	878	462	154	Q/H	caA/caC	1	SNV	XP_038385824
chr2	13720004	A	C	1	C	missense_variant	MODERATE	.	ZNF438	Transcript	XM_038529897	protein_coding	6/7	.	XM_038529897.1:c.462A>C	XP_038385825.1:p.Gln154His	1170	462	154	Q/H	caA/caC	1	SNV	XP_038385825
chr2	13720004	A	C	1	C	missense_variant	MODERATE	.	ZNF438	Transcript	XM_038529898	protein_coding	6/7	.	XM_038529898.1:c.462A>C	XP_038385826.1:p.Gln154His	938	462	154	Q/H	caA/caC	1	SNV	XP_038385826
chr2	13720004	A	C	1	C	missense_variant	MODERATE	.	ZNF438	Transcript	XM_038529899	protein_coding	6/7	.	XM_038529899.1:c.462A>C	XP_038385827.1:p.Gln154His	819	462	154	Q/H	caA/caC	1	SNV	XP_038385827
chr2	13720004	A	C	1	C	missense_variant	MODERATE	.	ZNF438	Transcript	XM_038529900	protein_coding	6/7	.	XM_038529900.1:c.462A>C	XP_038385828.1:p.Gln154His	820	462	154	Q/H	caA/caC	1	SNV	XP_038385828
chr2	13720004	A	C	1	C	missense_variant	MODERATE	.	ZNF438	Transcript	XM_038529901	protein_coding	6/7	.	XM_038529901.1:c.462A>C	XP_038385829.1:p.Gln154His	991	462	154	Q/H	caA/caC	1	SNV	XP_038385829
chr2	13720004	A	C	1	C	missense_variant	MODERATE	.	ZNF438	Transcript	XM_038529902	protein_coding	7/8	.	XM_038529902.1:c.462A>C	XP_038385830.1:p.Gln154His	982	462	154	Q/H	caA/caC	1	SNV	XP_038385830
chr2	13720004	A	C	1	C	missense_variant	MODERATE	.	ZNF438	Transcript	XM_038529903	protein_coding	8/9	.	XM_038529903.1:c.462A>C	XP_038385831.1:p.Gln154His	1036	462	154	Q/H	caA/caC	1	SNV	XP_038385831
chr2	13720004	A	C	1	C	missense_variant	MODERATE	.	ZNF438	Transcript	XM_038529904	protein_coding	6/7	.	XM_038529904.1:c.462A>C	XP_038385832.1:p.Gln154His	918	462	154	Q/H	caA/caC	1	SNV	XP_038385832
chr2	13720004	A	C	1	C	missense_variant	MODERATE	.	ZNF438	Transcript	XM_038529905	protein_coding	6/7	.	XM_038529905.1:c.462A>C	XP_038385833.1:p.Gln154His	938	462	154	Q/H	caA/caC	1	SNV	XP_038385833
chr2	13720004	A	C	1	C	missense_variant	MODERATE	.	ZNF438	Transcript	XM_038529906	protein_coding	6/7	.	XM_038529906.1:c.462A>C	XP_038385834.1:p.Gln154His	932	462	154	Q/H	caA/caC	1	SNV	XP_038385834
chr2	13720004	A	C	1	C	missense_variant	MODERATE	.	ZNF438	Transcript	XM_038529907	protein_coding	5/6	.	XM_038529907.1:c.462A>C	XP_038385835.1:p.Gln154His	874	462	154	Q/H	caA/caC	1	SNV	XP_038385835
chr2	13720004	A	C	1	C	missense_variant	MODERATE	.	ZNF438	Transcript	XM_038529908	protein_coding	6/7	.	XM_038529908.1:c.462A>C	XP_038385836.1:p.Gln154His	1051	462	154	Q/H	caA/caC	1	SNV	XP_038385836
chr2	13720004	A	C	1	C	missense_variant	MODERATE	.	ZNF438	Transcript	XM_038529909	protein_coding	4/5	.	XM_038529909.1:c.462A>C	XP_038385837.1:p.Gln154His	590	462	154	Q/H	caA/caC	1	SNV	XP_038385837
chr2	18781859	A	ATACATATCTTGGGAGGTAAAAACATTTTGTTTTTATTTTTATTTTAAAAACATTTTGTTTTTATTTTTATTTTGTTTTTATTT	1	TACATATCTTGGGAGGTAAAAACATTTTGTTTTTATTTTTATTTTAAAAACATTTTGTTTTTATTTTTATTTTGTTTTTATTT	stop_gained&frameshift_variant	HIGH	.	CUBN	Transcript	NM_001003148	protein_coding	21/67	.	NM_001003148.1:c.2996+27_2996+28insTTTAAAAACATTTTGTTTTTATTTTTATTTTGTTTTTATTTTACATATCTTGGGAGGTAAAAACATTTTGTTTTTATTTTTAT	.	3054-3055	2981-2982	994	N/NTYLGR*KHFVFIFILKTFCFYFYFVFIX	aat/aaTACATATCTTGGGAGGTAAAAACATTTTGTTTTTATTTTTATTTTAAAAACATTTTGTTTTTATTTTTATTTTGTTTTTATTTt	1	insertion	NP_001003148
chr2	33438910	T	G	1	G	splice_donor_variant	HIGH	.	DIP2C	Transcript	XM_038530232	protein_coding	.	12/37	XM_038530232.1:c.1552+2T>G	.	.	.	.	.	.	1	SNV	XP_038386160
chr2	33438910	T	G	1	G	splice_donor_variant	HIGH	.	DIP2C	Transcript	XM_038530233	protein_coding	.	11/36	XM_038530233.1:c.1384+2T>G	.	.	.	.	.	.	1	SNV	XP_038386161
chr2	33438910	T	G	1	G	splice_donor_variant	HIGH	.	DIP2C	Transcript	XM_038530234	protein_coding	.	12/30	XM_038530234.1:c.1552+2T>G	.	.	.	.	.	.	1	SNV	XP_038386162
chr2	55580582	A	C	1	C	missense_variant	MODERATE	.	BTF3	Transcript	NM_001252133	protein_coding	2/6	.	NM_001252133.1:c.51A>C	NP_001239062.1:p.Gln17His	143	51	17	Q/H	caA/caC	1	SNV	NP_001239062
chr2	57419480	A	C	1	C	missense_variant	MODERATE	.	NDRG4	Transcript	XM_038530897	protein_coding	14/17	.	XM_038530897.1:c.942T>G	XP_038386825.1:p.Asp314Glu	1057	942	314	D/E	gaT/gaG	-1	SNV	XP_038386825
chr2	57419480	A	C	1	C	missense_variant	MODERATE	.	NDRG4	Transcript	XM_038530898	protein_coding	14/17	.	XM_038530898.1:c.882T>G	XP_038386826.1:p.Asp294Glu	1031	882	294	D/E	gaT/gaG	-1	SNV	XP_038386826
chr2	57419480	A	C	1	C	missense_variant	MODERATE	.	NDRG4	Transcript	XM_038530899	protein_coding	14/17	.	XM_038530899.1:c.942T>G	XP_038386827.1:p.Asp314Glu	1054	942	314	D/E	gaT/gaG	-1	SNV	XP_038386827
chr2	57419480	A	C	1	C	missense_variant	MODERATE	.	NDRG4	Transcript	XM_038530900	protein_coding	12/15	.	XM_038530900.1:c.786T>G	XP_038386828.1:p.Asp262Glu	933	786	262	D/E	gaT/gaG	-1	SNV	XP_038386828
chr2	57419480	A	C	1	C	missense_variant	MODERATE	.	NDRG4	Transcript	XM_038530901	protein_coding	14/17	.	XM_038530901.1:c.942T>G	XP_038386829.1:p.Asp314Glu	1056	942	314	D/E	gaT/gaG	-1	SNV	XP_038386829
chr2	57419480	A	C	1	C	missense_variant	MODERATE	.	NDRG4	Transcript	XM_038530902	protein_coding	14/16	.	XM_038530902.1:c.942T>G	XP_038386830.1:p.Asp314Glu	1053	942	314	D/E	gaT/gaG	-1	SNV	XP_038386830
chr2	57419480	A	C	1	C	missense_variant	MODERATE	.	NDRG4	Transcript	XM_038530903	protein_coding	12/15	.	XM_038530903.1:c.786T>G	XP_038386831.1:p.Asp262Glu	927	786	262	D/E	gaT/gaG	-1	SNV	XP_038386831
chr2	57419480	A	C	1	C	missense_variant	MODERATE	.	NDRG4	Transcript	XM_038530904	protein_coding	12/14	.	XM_038530904.1:c.786T>G	XP_038386832.1:p.Asp262Glu	925	786	262	D/E	gaT/gaG	-1	SNV	XP_038386832
chr3	29238246	A	C	1	C	missense_variant	MODERATE	.	OTP	Transcript	XM_038532084	protein_coding	3/3	.	XM_038532084.1:c.614A>C	XP_038388012.1:p.Asn205Thr	726	614	205	N/T	aAc/aCc	1	SNV	XP_038388012
chr4	76608743	A	ACACC	1	CACC	frameshift_variant	HIGH	.	LOC119876224	Transcript	XM_038535471	protein_coding	1/3	.	XM_038535471.1:c.76_77insACCC	XP_038391399.1:p.Pro26HisfsTer?	75-76	75-76	25-26	-/HX	-/CACC	1	insertion	XP_038391399
chr5	5771664	A	C	1	C	stop_lost	HIGH	.	KCNJ5	Transcript	XM_038535660	protein_coding	4/4	.	XM_038535660.1:c.1258T>G	XP_038391588.1:p.Ter420GlyextTer11	1538	1258	420	*/G	Tga/Gga	-1	SNV	XP_038391588
chr5	9520096	ACCT	A	1	-	splice_donor_variant&5_prime_UTR_variant	HIGH	.	CCDC15	Transcript	XM_038535779	protein_coding	1/16	1/15	XM_038535779.1:c.-278_-277+1del	.	134-?	.	.	.	.	-1	deletion	XP_038391707
chr5	56878049	T	C	1	C	missense_variant	MODERATE	.	TNFRSF4	Transcript	XM_038535544	protein_coding	5/7	.	XM_038535544.1:c.616A>G	XP_038391472.1:p.Met206Val	644	616	206	M/V	Atg/Gtg	-1	SNV	XP_038391472
chr5	56878049	T	C	1	C	missense_variant	MODERATE	.	TNFRSF4	Transcript	XM_038535545	protein_coding	5/7	.	XM_038535545.1:c.580A>G	XP_038391473.1:p.Met194Val	608	580	194	M/V	Atg/Gtg	-1	SNV	XP_038391473
chr5	56878049	T	C	1	C	missense_variant	MODERATE	.	TNFRSF4	Transcript	XM_038535546	protein_coding	5/6	.	XM_038535546.1:c.616A>G	XP_038391474.1:p.Met206Val	644	616	206	M/V	Atg/Gtg	-1	SNV	XP_038391474
chr5	57168468	G	C	1	C	stop_lost	HIGH	.	MIB2	Transcript	XM_038537621	protein_coding	19/19	.	XM_038537621.1:c.2877G>C	XP_038393549.1:p.Ter959TyrextTer?	3305	2877	959	*/Y	taG/taC	1	SNV	XP_038393549
chr5	57168468	G	C	1	C	stop_lost	HIGH	.	MIB2	Transcript	XM_038537622	protein_coding	21/21	.	XM_038537622.1:c.2874G>C	XP_038393550.1:p.Ter958TyrextTer?	3400	2874	958	*/Y	taG/taC	1	SNV	XP_038393550
chr5	57168468	G	C	1	C	stop_lost	HIGH	.	MIB2	Transcript	XM_038537623	protein_coding	19/19	.	XM_038537623.1:c.2874G>C	XP_038393551.1:p.Ter958TyrextTer?	3050	2874	958	*/Y	taG/taC	1	SNV	XP_038393551
chr5	57168468	G	C	1	C	stop_lost	HIGH	.	MIB2	Transcript	XM_038537624	protein_coding	19/19	.	XM_038537624.1:c.2865G>C	XP_038393552.1:p.Ter955TyrextTer?	3297	2865	955	*/Y	taG/taC	1	SNV	XP_038393552
chr5	57168468	G	C	1	C	stop_lost	HIGH	.	MIB2	Transcript	XM_038537625	protein_coding	21/21	.	XM_038537625.1:c.2862G>C	XP_038393553.1:p.Ter954TyrextTer?	3388	2862	954	*/Y	taG/taC	1	SNV	XP_038393553
chr5	57168468	G	C	1	C	stop_lost	HIGH	.	MIB2	Transcript	XM_038537626	protein_coding	19/19	.	XM_038537626.1:c.2847G>C	XP_038393554.1:p.Ter949TyrextTer?	3376	2847	949	*/Y	taG/taC	1	SNV	XP_038393554
chr5	57168468	G	C	1	C	stop_lost	HIGH	.	MIB2	Transcript	XM_038537627	protein_coding	20/20	.	XM_038537627.1:c.2766G>C	XP_038393555.1:p.Ter922TyrextTer?	3292	2766	922	*/Y	taG/taC	1	SNV	XP_038393555
chr5	57168468	G	C	1	C	stop_lost	HIGH	.	MIB2	Transcript	XM_038537628	protein_coding	17/17	.	XM_038537628.1:c.2598G>C	XP_038393556.1:p.Ter866TyrextTer?	3025	2598	866	*/Y	taG/taC	1	SNV	XP_038393556
chr5	57168468	G	C	1	C	stop_lost	HIGH	.	MIB2	Transcript	XM_038537629	protein_coding	20/20	.	XM_038537629.1:c.2571G>C	XP_038393557.1:p.Ter857TyrextTer?	2928	2571	857	*/Y	taG/taC	1	SNV	XP_038393557
chr5	57686129	A	C	1	C	missense_variant	MODERATE	.	SKI	Transcript	XM_038537684	protein_coding	5/8	.	XM_038537684.1:c.1527A>C	XP_038393612.1:p.Glu509Asp	1558	1527	509	E/D	gaA/gaC	1	SNV	XP_038393612
chr5	57686129	A	C	1	C	missense_variant	MODERATE	.	SKI	Transcript	XM_038537685	protein_coding	5/8	.	XM_038537685.1:c.1524A>C	XP_038393613.1:p.Glu508Asp	1555	1524	508	E/D	gaA/gaC	1	SNV	XP_038393613
chr5	57686129	A	C	1	C	missense_variant&splice_region_variant	MODERATE	.	SKI	Transcript	XM_038537686	protein_coding	5/8	.	XM_038537686.1:c.1527A>C	XP_038393614.1:p.Glu509Asp	1558	1527	509	E/D	gaA/gaC	1	SNV	XP_038393614
chr5	57686129	A	C	1	C	missense_variant	MODERATE	.	SKI	Transcript	XM_038537687	protein_coding	4/7	.	XM_038537687.1:c.1473A>C	XP_038393615.1:p.Glu491Asp	1504	1473	491	E/D	gaA/gaC	1	SNV	XP_038393615
chr5	57686129	A	C	1	C	missense_variant	MODERATE	.	SKI	Transcript	XM_038537688	protein_coding	4/7	.	XM_038537688.1:c.1470A>C	XP_038393616.1:p.Glu490Asp	1501	1470	490	E/D	gaA/gaC	1	SNV	XP_038393616
chr5	57686129	A	C	1	C	missense_variant	MODERATE	.	SKI	Transcript	XM_038537689	protein_coding	5/8	.	XM_038537689.1:c.1527A>C	XP_038393617.1:p.Glu509Asp	1558	1527	509	E/D	gaA/gaC	1	SNV	XP_038393617
chr5	57686129	A	C	1	C	missense_variant&splice_region_variant	MODERATE	.	SKI	Transcript	XM_038537690	protein_coding	4/7	.	XM_038537690.1:c.1470A>C	XP_038393618.1:p.Glu490Asp	1501	1470	490	E/D	gaA/gaC	1	SNV	XP_038393618
chr5	81044173	G	A	2	A	missense_variant	MODERATE	.	SNTB2	Transcript	XM_038538488	protein_coding	1/7	.	XM_038538488.1:c.449C>T	XP_038394416.1:p.Ala150Val	464	449	150	A/V	gCg/gTg	-1	SNV	XP_038394416
chr5	81044173	G	A	2	A	missense_variant	MODERATE	.	SNTB2	Transcript	XM_038538489	protein_coding	1/6	.	XM_038538489.1:c.449C>T	XP_038394417.1:p.Ala150Val	464	449	150	A/V	gCg/gTg	-1	SNV	XP_038394417
chr5	82978365	A	C	1	C	missense_variant	MODERATE	.	RRAD	Transcript	XM_038535555	protein_coding	1/4	.	XM_038535555.1:c.185A>C	XP_038391483.1:p.Gln62Pro	194	185	62	Q/P	cAg/cCg	1	SNV	XP_038391483
chr6	12756992	A	C	1	C	missense_variant	MODERATE	.	TNRC18	Transcript	XM_038539566	protein_coding	30/33	.	XM_038539566.1:c.7456A>C	XP_038395494.1:p.Lys2486Gln	7523	7456	2486	K/Q	Aag/Cag	1	SNV	XP_038395494
chr6	12757016	T	G	1	G	missense_variant	MODERATE	.	TNRC18	Transcript	XM_038539566	protein_coding	30/33	.	XM_038539566.1:c.7480T>G	XP_038395494.1:p.Tyr2494Asp	7547	7480	2494	Y/D	Tac/Gac	1	SNV	XP_038395494
chr6	17287429	T	G	1	G	missense_variant	MODERATE	.	KAT8	Transcript	XM_038539744	protein_coding	1/11	.	XM_038539744.1:c.182A>C	XP_038395672.1:p.Tyr61Ser	215	182	61	Y/S	tAc/tCc	-1	SNV	XP_038395672
chr6	17750902	T	G	1	G	missense_variant	MODERATE	.	LOC100683431	Transcript	XM_038541718	protein_coding	4/6	.	XM_038541718.1:c.1049T>G	XP_038397646.1:p.Val350Gly	1564	1049	350	V/G	gTg/gGg	1	SNV	XP_038397646
chr6	31221717	A	C	1	C	missense_variant	MODERATE	.	LOC102151240	Transcript	XM_038538929	protein_coding	1/3	.	XM_038538929.1:c.455T>G	XP_038394857.1:p.Phe152Cys	455	455	152	F/C	tTc/tGc	-1	SNV	XP_038394857
chr6	36964485	A	C	1	C	missense_variant	MODERATE	.	C6H16orf71	Transcript	XM_038540497	protein_coding	4/9	.	XM_038540497.1:c.654T>G	XP_038396425.1:p.Asp218Glu	918	654	218	D/E	gaT/gaG	-1	SNV	XP_038396425
chr6	36964485	A	C	1	C	missense_variant	MODERATE	.	C6H16orf71	Transcript	XM_038540498	protein_coding	4/9	.	XM_038540498.1:c.654T>G	XP_038396426.1:p.Asp218Glu	838	654	218	D/E	gaT/gaG	-1	SNV	XP_038396426
chr6	36964485	A	C	1	C	missense_variant	MODERATE	.	C6H16orf71	Transcript	XM_038540499	protein_coding	4/9	.	XM_038540499.1:c.654T>G	XP_038396427.1:p.Asp218Glu	979	654	218	D/E	gaT/gaG	-1	SNV	XP_038396427
chr6	38538784	A	C	1	C	splice_donor_variant	HIGH	.	ZNF205	Transcript	XM_038540624	protein_coding	.	1/6	XM_038540624.1:c.-82+2T>G	.	.	.	.	.	.	-1	SNV	XP_038396552
chr6	38538784	A	C	1	C	splice_donor_variant	HIGH	.	ZNF205	Transcript	XM_038540626	protein_coding	.	1/6	XM_038540626.1:c.-82+2T>G	.	.	.	.	.	.	-1	SNV	XP_038396554
chr6	40812850	A	C	1	C	missense_variant	MODERATE	.	LOC100855634	Transcript	XM_038538893	protein_coding	3/3	.	XM_038538893.1:c.340T>G	XP_038394821.1:p.Phe114Val	436	340	114	F/V	Ttc/Gtc	-1	SNV	XP_038394821
chr6	41096438	CCG	C	1	-	frameshift_variant	HIGH	.	WDR77	Transcript	XM_038540996	protein_coding	1/10	.	XM_038540996.1:c.38_39del	XP_038396924.1:p.Ala13GlyfsTer9	140-141	36-37	12-13	PA/PX	ccCGcg/cccg	1	deletion	XP_038396924
chr6	41096443	G	A	1	A	missense_variant	MODERATE	.	WDR77	Transcript	XM_038540996	protein_coding	1/10	.	XM_038540996.1:c.40G>A	XP_038396924.1:p.Ala14Thr	144	40	14	A/T	Gcc/Acc	1	SNV	XP_038396924
chr6	70137417	C	A	1	A	missense_variant	MODERATE	.	PIGK	Transcript	XM_038541634	protein_coding	6/11	.	XM_038541634.1:c.568C>A	XP_038397562.1:p.Gln190Lys	631	568	190	Q/K	Caa/Aaa	1	SNV	XP_038397562
chr6	71401427	C	A	1	A	missense_variant	MODERATE	.	ACADM	Transcript	XM_038541645	protein_coding	6/12	.	XM_038541645.1:c.406G>T	XP_038397573.1:p.Ala136Ser	508	406	136	A/S	Gct/Tct	-1	SNV	XP_038397573
chr7	73357711	T	G	1	G	missense_variant	MODERATE	.	LOC119872646	Transcript	XM_038541818	protein_coding	2/3	.	XM_038541818.1:c.143A>C	XP_038397746.1:p.Asn48Thr	143	143	48	N/T	aAt/aCt	-1	SNV	XP_038397746
chr8	10842788	C	CAGTACAACTTAAGATTGTGCTTTTTACTCCTTCTGGTTCTTCTTTTCTTTTCTTTTCTTTTCTTTTCTTTTCTTTTCTTTTCT	1	AGTACAACTTAAGATTGTGCTTTTTACTCCTTCTGGTTCTTCTTTTCTTTTCTTTTCTTTTCTTTTCTTTTCTTTTCTTTTCT	splice_acceptor_variant	HIGH	.	DTD2	Transcript	XM_038544432	protein_coding	.	2/2	XM_038544432.1:c.182-2_182-1insAGAAAAGAAAAGAAAAGAAAAGAAAAGAAAAGAAAAGAAAAGAAGAACCAGAAGGAGTAAAAAGCACAATCTTAAGTTGTACT	.	.	.	.	.	.	-1	insertion	XP_038400360
chr8	10842788	C	CAGTACAACTTAAGATTGTGCTTTTTACTCCTTCTGGTTCTTCTTTTCTTTTCTTTTCTTTTCTTTTCTTTTCTTTTCTTTTCT	1	AGTACAACTTAAGATTGTGCTTTTTACTCCTTCTGGTTCTTCTTTTCTTTTCTTTTCTTTTCTTTTCTTTTCTTTTCTTTTCT	stop_gained&frameshift_variant	HIGH	.	DTD2	Transcript	XM_038544433	protein_coding	2/2	.	XM_038544433.1:c.135_136insAGAAAAGAAAAGAAAAGAAAAGAAAAGAAAAGAAAAGAAAAGAAGAACCAGAAGGAGTAAAAAGCACAATCTTAAGTTGTACT	XP_038400361.1:p.Val46ArgfsTer20	244-245	135-136	45-46	-/RKEKKRKEKKRKEKKNQKE*KAQS*VVX	-/AGAAAAGAAAAGAAAAGAAAAGAAAAGAAAAGAAAAGAAAAGAAGAACCAGAAGGAGTAAAAAGCACAATCTTAAGTTGTACT	-1	insertion	XP_038400361
chr8	10842788	C	CAGTACAACTTAAGATTGTGCTTTTTACTCCTTCTGGTTCTTCTTTTCTTTTCTTTTCTTTTCTTTTCTTTTCTTTTCTTTTCT	1	AGTACAACTTAAGATTGTGCTTTTTACTCCTTCTGGTTCTTCTTTTCTTTTCTTTTCTTTTCTTTTCTTTTCTTTTCTTTTCT	splice_acceptor_variant	HIGH	.	DTD2	Transcript	XM_038544434	protein_coding	.	3/3	XM_038544434.1:c.116-2_116-1insAGAAAAGAAAAGAAAAGAAAAGAAAAGAAAAGAAAAGAAAAGAAGAACCAGAAGGAGTAAAAAGCACAATCTTAAGTTGTACT	.	.	.	.	.	.	-1	insertion	XP_038400362
chr8	26479799	A	C	1	C	missense_variant	MODERATE	.	DNAAF2	Transcript	XM_038544628	protein_coding	1/3	.	XM_038544628.1:c.979T>G	XP_038400556.1:p.Tyr327Asp	1071	979	327	Y/D	Tac/Gac	-1	SNV	XP_038400556
chr8	35442547	T	G	1	G	missense_variant	MODERATE	.	LRRC9	Transcript	XM_038544856	protein_coding	30/34	.	XM_038544856.1:c.3950T>G	XP_038400784.1:p.Ile1317Ser	4574	3950	1317	I/S	aTc/aGc	1	SNV	XP_038400784
chr8	35442547	T	G	1	G	missense_variant	MODERATE	.	LRRC9	Transcript	XM_038544857	protein_coding	29/33	.	XM_038544857.1:c.3950T>G	XP_038400785.1:p.Ile1317Ser	4518	3950	1317	I/S	aTc/aGc	1	SNV	XP_038400785
chr8	35442547	T	G	1	G	missense_variant	MODERATE	.	LRRC9	Transcript	XM_038544858	protein_coding	30/34	.	XM_038544858.1:c.3950T>G	XP_038400786.1:p.Ile1317Ser	4573	3950	1317	I/S	aTc/aGc	1	SNV	XP_038400786
chr8	35442549	T	G	1	G	missense_variant	MODERATE	.	LRRC9	Transcript	XM_038544856	protein_coding	30/34	.	XM_038544856.1:c.3952T>G	XP_038400784.1:p.Ser1318Ala	4576	3952	1318	S/A	Tct/Gct	1	SNV	XP_038400784
chr8	35442549	T	G	1	G	missense_variant	MODERATE	.	LRRC9	Transcript	XM_038544857	protein_coding	29/33	.	XM_038544857.1:c.3952T>G	XP_038400785.1:p.Ser1318Ala	4520	3952	1318	S/A	Tct/Gct	1	SNV	XP_038400785
chr8	35442549	T	G	1	G	missense_variant	MODERATE	.	LRRC9	Transcript	XM_038544858	protein_coding	30/34	.	XM_038544858.1:c.3952T>G	XP_038400786.1:p.Ser1318Ala	4575	3952	1318	S/A	Tct/Gct	1	SNV	XP_038400786
chr8	72225340	T	G	1	G	missense_variant	MODERATE	.	KIF26A	Transcript	XM_038545987	protein_coding	13/17	.	XM_038545987.1:c.2428T>G	XP_038401915.1:p.Phe810Val	2428	2428	810	F/V	Ttc/Gtc	1	SNV	XP_038401915
chr8	76128967	T	TC	2	C	frameshift_variant&stop_retained_variant	HIGH	.	LOC119869037	Transcript	unassigned_transcript_346	V_segment	2/2	.	unassigned_transcript_346.1:c.400_401insG	NA.1:p.Ter134%3D	479-480	400-401	134	*	taa/tGaa	-1	insertion
chr8	76128968	A	T	1	T	stop_lost	HIGH	.	LOC119869037	Transcript	unassigned_transcript_346	V_segment	2/2	.	unassigned_transcript_346.1:c.400T>A	NA.1:p.Ter134LysextTer?	479	400	134	*/K	Taa/Aaa	-1	SNV
chr9	5283106	A	C	1	C	missense_variant	MODERATE	.	QRICH2	Transcript	XM_038546519	protein_coding	13/20	.	XM_038546519.1:c.7076A>C	XP_038402447.1:p.Tyr2359Ser	7076	7076	2359	Y/S	tAc/tCc	1	SNV	XP_038402447
chr9	5283106	A	C	1	C	missense_variant	MODERATE	.	QRICH2	Transcript	XM_038546520	protein_coding	13/20	.	XM_038546520.1:c.7064A>C	XP_038402448.1:p.Tyr2355Ser	7064	7064	2355	Y/S	tAc/tCc	1	SNV	XP_038402448
chr9	5283106	A	C	1	C	missense_variant	MODERATE	.	QRICH2	Transcript	XM_038546521	protein_coding	13/20	.	XM_038546521.1:c.7052A>C	XP_038402449.1:p.Tyr2351Ser	7052	7052	2351	Y/S	tAc/tCc	1	SNV	XP_038402449
chr9	5283106	A	C	1	C	missense_variant	MODERATE	.	QRICH2	Transcript	XM_038546522	protein_coding	14/21	.	XM_038546522.1:c.7016A>C	XP_038402450.1:p.Tyr2339Ser	7016	7016	2339	Y/S	tAc/tCc	1	SNV	XP_038402450
chr9	5283106	A	C	1	C	missense_variant	MODERATE	.	QRICH2	Transcript	XM_038546523	protein_coding	14/21	.	XM_038546523.1:c.6746A>C	XP_038402451.1:p.Tyr2249Ser	6746	6746	2249	Y/S	tAc/tCc	1	SNV	XP_038402451
chr9	5283109	A	C	1	C	missense_variant	MODERATE	.	QRICH2	Transcript	XM_038546519	protein_coding	13/20	.	XM_038546519.1:c.7079A>C	XP_038402447.1:p.Gln2360Pro	7079	7079	2360	Q/P	cAg/cCg	1	SNV	XP_038402447
chr9	5283109	A	C	1	C	missense_variant	MODERATE	.	QRICH2	Transcript	XM_038546520	protein_coding	13/20	.	XM_038546520.1:c.7067A>C	XP_038402448.1:p.Gln2356Pro	7067	7067	2356	Q/P	cAg/cCg	1	SNV	XP_038402448
chr9	5283109	A	C	1	C	missense_variant	MODERATE	.	QRICH2	Transcript	XM_038546521	protein_coding	13/20	.	XM_038546521.1:c.7055A>C	XP_038402449.1:p.Gln2352Pro	7055	7055	2352	Q/P	cAg/cCg	1	SNV	XP_038402449
chr9	5283109	A	C	1	C	missense_variant	MODERATE	.	QRICH2	Transcript	XM_038546522	protein_coding	14/21	.	XM_038546522.1:c.7019A>C	XP_038402450.1:p.Gln2340Pro	7019	7019	2340	Q/P	cAg/cCg	1	SNV	XP_038402450
chr9	5283109	A	C	1	C	missense_variant	MODERATE	.	QRICH2	Transcript	XM_038546523	protein_coding	14/21	.	XM_038546523.1:c.6749A>C	XP_038402451.1:p.Gln2250Pro	6749	6749	2250	Q/P	cAg/cCg	1	SNV	XP_038402451
chr9	19601933	T	G	1	G	missense_variant	MODERATE	.	ETV4	Transcript	XM_038547195	protein_coding	7/13	.	XM_038547195.1:c.460T>G	XP_038403123.1:p.Phe154Val	699	460	154	F/V	Ttc/Gtc	1	SNV	XP_038403123
chr9	19601933	T	G	1	G	missense_variant	MODERATE	.	ETV4	Transcript	XM_038547196	protein_coding	7/13	.	XM_038547196.1:c.460T>G	XP_038403124.1:p.Phe154Val	555	460	154	F/V	Ttc/Gtc	1	SNV	XP_038403124
chr9	19601933	T	G	1	G	missense_variant	MODERATE	.	ETV4	Transcript	XM_038547197	protein_coding	7/13	.	XM_038547197.1:c.442T>G	XP_038403125.1:p.Phe148Val	680	442	148	F/V	Ttc/Gtc	1	SNV	XP_038403125
chr9	19601933	T	G	1	G	missense_variant	MODERATE	.	ETV4	Transcript	XM_038547198	protein_coding	7/13	.	XM_038547198.1:c.412T>G	XP_038403126.1:p.Phe138Val	652	412	138	F/V	Ttc/Gtc	1	SNV	XP_038403126
chr9	19601933	T	G	1	G	missense_variant	MODERATE	.	ETV4	Transcript	XM_038547199	protein_coding	6/12	.	XM_038547199.1:c.364T>G	XP_038403127.1:p.Phe122Val	587	364	122	F/V	Ttc/Gtc	1	SNV	XP_038403127
chr9	19601933	T	G	1	G	missense_variant	MODERATE	.	ETV4	Transcript	XM_038547200	protein_coding	6/12	.	XM_038547200.1:c.334T>G	XP_038403128.1:p.Phe112Val	474	334	112	F/V	Ttc/Gtc	1	SNV	XP_038403128
chr9	38652486	T	G	1	G	missense_variant	MODERATE	.	TMEM132E	Transcript	XM_038546043	protein_coding	2/9	.	XM_038546043.1:c.841A>C	XP_038401971.1:p.Ile281Leu	841	841	281	I/L	Atc/Ctc	-1	SNV	XP_038401971
chr9	42680787	A	C	1	C	missense_variant	MODERATE	.	SLC13A2	Transcript	XM_038548233	protein_coding	7/12	.	XM_038548233.1:c.953A>C	XP_038404161.1:p.Lys318Thr	953	953	318	K/T	aAg/aCg	1	SNV	XP_038404161
chr9	56711320	T	G	1	G	missense_variant&splice_region_variant	MODERATE	.	LMX1B	Transcript	XM_038549331	protein_coding	2/8	.	XM_038549331.1:c.326A>C	XP_038405259.1:p.Gln109Pro	331	326	109	Q/P	cAg/cCg	-1	SNV	XP_038405259
chr9	56711320	T	G	1	G	missense_variant&splice_region_variant	MODERATE	.	LMX1B	Transcript	XM_038549332	protein_coding	2/8	.	XM_038549332.1:c.326A>C	XP_038405260.1:p.Gln109Pro	326	326	109	Q/P	cAg/cCg	-1	SNV	XP_038405260
chr9	58228479	C	A	1	A	missense_variant	MODERATE	.	ARPC5L	Transcript	XM_038549385	protein_coding	4/4	.	XM_038549385.1:c.457G>T	XP_038405313.1:p.Val153Phe	620	457	153	V/F	Gtt/Ttt	-1	SNV	XP_038405313
chr10	1972480	T	G	1	G	missense_variant&splice_region_variant	MODERATE	.	MBD6	Transcript	XM_038549773	protein_coding	10/13	.	XM_038549773.1:c.2420T>G	XP_038405701.1:p.Ile807Ser	2708	2420	807	I/S	aTt/aGt	1	SNV	XP_038405701
chr10	1972480	T	G	1	G	missense_variant&splice_region_variant	MODERATE	.	MBD6	Transcript	XM_038549774	protein_coding	10/13	.	XM_038549774.1:c.2420T>G	XP_038405702.1:p.Ile807Ser	2591	2420	807	I/S	aTt/aGt	1	SNV	XP_038405702
chr10	1972480	T	G	1	G	missense_variant&splice_region_variant	MODERATE	.	MBD6	Transcript	XM_038549775	protein_coding	10/13	.	XM_038549775.1:c.2420T>G	XP_038405703.1:p.Ile807Ser	2636	2420	807	I/S	aTt/aGt	1	SNV	XP_038405703
chr10	1972480	T	G	1	G	missense_variant&splice_region_variant	MODERATE	.	MBD6	Transcript	XM_038549776	protein_coding	10/13	.	XM_038549776.1:c.2420T>G	XP_038405704.1:p.Ile807Ser	2709	2420	807	I/S	aTt/aGt	1	SNV	XP_038405704
chr10	17700802	A	C	1	C	splice_donor_variant	HIGH	.	NCAPH2	Transcript	XM_038550083	protein_coding	.	4/19	XM_038550083.1:c.351+2T>G	.	.	.	.	.	.	-1	SNV	XP_038406011
chr10	17700802	A	C	1	C	splice_donor_variant	HIGH	.	NCAPH2	Transcript	XM_038550084	protein_coding	.	4/19	XM_038550084.1:c.351+2T>G	.	.	.	.	.	.	-1	SNV	XP_038406012
chr10	17700802	A	C	1	C	splice_donor_variant	HIGH	.	NCAPH2	Transcript	XM_038550085	protein_coding	.	4/19	XM_038550085.1:c.351+2T>G	.	.	.	.	.	.	-1	SNV	XP_038406013
chr10	17700802	A	C	1	C	splice_donor_variant	HIGH	.	NCAPH2	Transcript	XM_038550086	protein_coding	.	4/19	XM_038550086.1:c.351+2T>G	.	.	.	.	.	.	-1	SNV	XP_038406014
chr10	17700802	A	C	1	C	splice_donor_variant	HIGH	.	NCAPH2	Transcript	XM_038550087	protein_coding	.	4/19	XM_038550087.1:c.351+2T>G	.	.	.	.	.	.	-1	SNV	XP_038406015
chr10	17700802	A	C	1	C	splice_donor_variant	HIGH	.	NCAPH2	Transcript	XM_038550088	protein_coding	.	4/19	XM_038550088.1:c.351+2T>G	.	.	.	.	.	.	-1	SNV	XP_038406016
chr10	17700802	A	C	1	C	splice_donor_variant	HIGH	.	NCAPH2	Transcript	XM_038550089	protein_coding	.	4/19	XM_038550089.1:c.351+2T>G	.	.	.	.	.	.	-1	SNV	XP_038406017
chr10	17700802	A	C	1	C	splice_donor_variant	HIGH	.	NCAPH2	Transcript	XM_038550090	protein_coding	.	4/19	XM_038550090.1:c.201+2T>G	.	.	.	.	.	.	-1	SNV	XP_038406018
chr10	17700802	A	C	1	C	splice_donor_variant	HIGH	.	NCAPH2	Transcript	XR_005365458	protein_coding	.	4/19	XR_005365458.1:n.483+2T>G	.	.	.	.	.	.	-1	SNV	.
chr10	26700775	T	G	1	G	start_lost&splice_region_variant	HIGH	.	RPL3	Transcript	NM_001252159	protein_coding	1/10	.	NM_001252159.1:c.2T>G	NP_001239088.1:p.Met1?	28	2	1	M/R	aTg/aGg	1	SNV	NP_001239088
chr10	35301191	T	C	1	C	missense_variant	MODERATE	.	SOWAHC	Transcript	XM_038550824	protein_coding	2/3	.	XM_038550824.1:c.737A>G	XP_038406752.1:p.Lys246Arg	882	737	246	K/R	aAg/aGg	-1	SNV	XP_038406752
chr10	35301330	C	T	1	T	missense_variant	MODERATE	.	SOWAHC	Transcript	XM_038550824	protein_coding	2/3	.	XM_038550824.1:c.598G>A	XP_038406752.1:p.Ala200Thr	743	598	200	A/T	Gcc/Acc	-1	SNV	XP_038406752
chr10	48991852	T	G	1	G	missense_variant&splice_region_variant	MODERATE	.	SRBD1	Transcript	XM_038551198	protein_coding	1/21	.	XM_038551198.1:c.50A>C	XP_038407126.1:p.Lys17Thr	125	50	17	K/T	aAg/aCg	-1	SNV	XP_038407126
chr11	4549291	T	A	1	A	missense_variant	MODERATE	.	KCNN2	Transcript	XM_038551826	protein_coding	1/8	.	XM_038551826.1:c.665T>A	XP_038407754.1:p.Leu222Gln	712	665	222	L/Q	cTg/cAg	1	SNV	XP_038407754
chr11	50049950	A	C	1	C	start_lost&splice_region_variant	HIGH	.	TOPORS	Transcript	XM_038552591	protein_coding	1/3	.	XM_038552591.1:c.2T>G	XP_038408519.1:p.Met1?	181	2	1	M/R	aTg/aGg	-1	SNV	XP_038408519
chr12	1607405	T	C	1	C	missense_variant	MODERATE	.	TNXB	Transcript	XM_038553587	protein_coding	20/42	.	XM_038553587.1:c.6748A>G	XP_038409515.1:p.Met2250Val	7074	6748	2250	M/V	Atg/Gtg	-1	SNV	XP_038409515
chr12	1607405	T	C	1	C	missense_variant	MODERATE	.	TNXB	Transcript	XM_038553588	protein_coding	20/42	.	XM_038553588.1:c.6697A>G	XP_038409516.1:p.Met2233Val	7023	6697	2233	M/V	Atg/Gtg	-1	SNV	XP_038409516
chr12	1607405	T	C	1	C	missense_variant	MODERATE	.	TNXB	Transcript	XM_038553589	protein_coding	20/41	.	XM_038553589.1:c.6748A>G	XP_038409517.1:p.Met2250Val	7074	6748	2250	M/V	Atg/Gtg	-1	SNV	XP_038409517
chr12	1607405	T	C	1	C	missense_variant	MODERATE	.	TNXB	Transcript	XM_038553590	protein_coding	20/41	.	XM_038553590.1:c.6748A>G	XP_038409518.1:p.Met2250Val	7074	6748	2250	M/V	Atg/Gtg	-1	SNV	XP_038409518
chr12	1607405	T	C	1	C	missense_variant	MODERATE	.	TNXB	Transcript	XM_038553591	protein_coding	20/41	.	XM_038553591.1:c.6748A>G	XP_038409519.1:p.Met2250Val	7074	6748	2250	M/V	Atg/Gtg	-1	SNV	XP_038409519
chr12	1607405	T	C	1	C	missense_variant	MODERATE	.	TNXB	Transcript	XM_038553592	protein_coding	20/42	.	XM_038553592.1:c.6748A>G	XP_038409520.1:p.Met2250Val	7074	6748	2250	M/V	Atg/Gtg	-1	SNV	XP_038409520
chr12	1607405	T	C	1	C	missense_variant	MODERATE	.	TNXB	Transcript	XM_038553595	protein_coding	20/40	.	XM_038553595.1:c.6748A>G	XP_038409523.1:p.Met2250Val	7074	6748	2250	M/V	Atg/Gtg	-1	SNV	XP_038409523
chr12	1607405	T	C	1	C	missense_variant	MODERATE	.	TNXB	Transcript	XM_038553597	protein_coding	14/36	.	XM_038553597.1:c.3706A>G	XP_038409525.1:p.Met1236Val	4231	3706	1236	M/V	Atg/Gtg	-1	SNV	XP_038409525
chr12	1607405	T	C	1	C	missense_variant	MODERATE	.	TNXB	Transcript	XM_038553599	protein_coding	21/43	.	XM_038553599.1:c.7162A>G	XP_038409527.1:p.Met2388Val	7330	7162	2388	M/V	Atg/Gtg	-1	SNV	XP_038409527
chr12	2586675	T	G	1	G	missense_variant	MODERATE	.	TAP1	Transcript	NM_001284496	protein_coding	1/11	.	NM_001284496.1:c.250A>C	NP_001271425.1:p.Ser84Arg	452	250	84	S/R	Agc/Cgc	-1	SNV	NP_001271425
chr12	8239250	A	C	1	C	missense_variant	MODERATE	.	SAYSD1	Transcript	XM_038553954	protein_coding	1/2	.	XM_038553954.1:c.151T>G	XP_038409882.1:p.Phe51Val	229	151	51	F/V	Ttc/Gtc	-1	SNV	XP_038409882
chr12	36078131	G	GTAAGTGTGTTCTTTTTTTTTTTTTTTTATTTTTTTATTTTTTATTTTTTATTTTATTTTATTTTTTTT,GTAAGTGTGTTCTTTTTTTTTTTTTTTTATTTTTTTATTTTTTATTTTTTATTTTATTTTATTTTTTTTT	1,1	TAAGTGTGTTCTTTTTTTTTTTTTTTTATTTTTTTATTTTTTATTTTTTATTTTATTTTATTTTTTTT	splice_donor_variant	HIGH	.	CD109	Transcript	XM_038554537	protein_coding	.	32/32	XM_038554537.1:c.4162+13_4162+14insTTTTTTTTTTTTTTTATTTTTTTATTTTTTATTTTTTATTTTATTTTATTTTTTTTTAAGTGTGTTCT	.	.	.	.	.	.	1	insertion	XP_038410465
chr12	36078131	G	GTAAGTGTGTTCTTTTTTTTTTTTTTTTATTTTTTTATTTTTTATTTTTTATTTTATTTTATTTTTTTT,GTAAGTGTGTTCTTTTTTTTTTTTTTTTATTTTTTTATTTTTTATTTTTTATTTTATTTTATTTTTTTTT	1,1	TAAGTGTGTTCTTTTTTTTTTTTTTTTATTTTTTTATTTTTTATTTTTTATTTTATTTTATTTTTTTTT	splice_donor_variant	HIGH	.	CD109	Transcript	XM_038554537	protein_coding	.	32/32	XM_038554537.1:c.4162+13_4162+14insTTTTTTTTTTTTTTTATTTTTTTATTTTTTATTTTTTATTTTATTTTATTTTTTTTTTAAGTGTGTTCT	.	.	.	.	.	.	1	insertion	XP_038410465
chr12	36078131	G	GTAAGTGTGTTCTTTTTTTTTTTTTTTTATTTTTTTATTTTTTATTTTTTATTTTATTTTATTTTTTTT,GTAAGTGTGTTCTTTTTTTTTTTTTTTTATTTTTTTATTTTTTATTTTTTATTTTATTTTATTTTTTTTT	1,1	TAAGTGTGTTCTTTTTTTTTTTTTTTTATTTTTTTATTTTTTATTTTTTATTTTATTTTATTTTTTTT	splice_donor_variant	HIGH	.	CD109	Transcript	XM_038554538	protein_coding	.	32/32	XM_038554538.1:c.4162+13_4162+14insTTTTTTTTTTTTTTTATTTTTTTATTTTTTATTTTTTATTTTATTTTATTTTTTTTTAAGTGTGTTCT	.	.	.	.	.	.	1	insertion	XP_038410466
chr12	36078131	G	GTAAGTGTGTTCTTTTTTTTTTTTTTTTATTTTTTTATTTTTTATTTTTTATTTTATTTTATTTTTTTT,GTAAGTGTGTTCTTTTTTTTTTTTTTTTATTTTTTTATTTTTTATTTTTTATTTTATTTTATTTTTTTTT	1,1	TAAGTGTGTTCTTTTTTTTTTTTTTTTATTTTTTTATTTTTTATTTTTTATTTTATTTTATTTTTTTTT	splice_donor_variant	HIGH	.	CD109	Transcript	XM_038554538	protein_coding	.	32/32	XM_038554538.1:c.4162+13_4162+14insTTTTTTTTTTTTTTTATTTTTTTATTTTTTATTTTTTATTTTATTTTATTTTTTTTTTAAGTGTGTTCT	.	.	.	.	.	.	1	insertion	XP_038410466
chr12	36078131	G	GTAAGTGTGTTCTTTTTTTTTTTTTTTTATTTTTTTATTTTTTATTTTTTATTTTATTTTATTTTTTTT,GTAAGTGTGTTCTTTTTTTTTTTTTTTTATTTTTTTATTTTTTATTTTTTATTTTATTTTATTTTTTTTT	1,1	TAAGTGTGTTCTTTTTTTTTTTTTTTTATTTTTTTATTTTTTATTTTTTATTTTATTTTATTTTTTTT	splice_donor_variant	HIGH	.	CD109	Transcript	XM_038554539	protein_coding	.	27/27	XM_038554539.1:c.3337+13_3337+14insTTTTTTTTTTTTTTTATTTTTTTATTTTTTATTTTTTATTTTATTTTATTTTTTTTTAAGTGTGTTCT	.	.	.	.	.	.	1	insertion	XP_038410467
chr12	36078131	G	GTAAGTGTGTTCTTTTTTTTTTTTTTTTATTTTTTTATTTTTTATTTTTTATTTTATTTTATTTTTTTT,GTAAGTGTGTTCTTTTTTTTTTTTTTTTATTTTTTTATTTTTTATTTTTTATTTTATTTTATTTTTTTTT	1,1	TAAGTGTGTTCTTTTTTTTTTTTTTTTATTTTTTTATTTTTTATTTTTTATTTTATTTTATTTTTTTTT	splice_donor_variant	HIGH	.	CD109	Transcript	XM_038554539	protein_coding	.	27/27	XM_038554539.1:c.3337+13_3337+14insTTTTTTTTTTTTTTTATTTTTTTATTTTTTATTTTTTATTTTATTTTATTTTTTTTTTAAGTGTGTTCT	.	.	.	.	.	.	1	insertion	XP_038410467
chr12	43085152	A	C	1	C	missense_variant	MODERATE	.	TPBG	Transcript	XM_038554620	protein_coding	2/2	.	XM_038554620.1:c.659A>C	XP_038410548.1:p.Asn220Thr	1314	659	220	N/T	aAc/aCc	1	SNV	XP_038410548
chr12	72857640	T	G	1	G	missense_variant	MODERATE	.	LOC111098416	Transcript	XM_038553367	protein_coding	2/2	.	XM_038553367.1:c.265T>G	XP_038409295.1:p.Trp89Gly	396	265	89	W/G	Tgg/Ggg	1	SNV	XP_038409295
chr13	37772661	G	C	1	C	missense_variant	MODERATE	.	GLI4	Transcript	XM_038555716	protein_coding	1/2	.	XM_038555716.1:c.46G>C	XP_038411644.1:p.Ala16Pro	774	46	16	A/P	Gcc/Ccc	1	SNV	XP_038411644
chr14	48694188	T	G	1	G	missense_variant	MODERATE	.	ELMO1	Transcript	XM_038557346	protein_coding	2/23	.	XM_038557346.1:c.219A>C	XP_038413274.1:p.Glu73Asp	256	219	73	E/D	gaA/gaC	-1	SNV	XP_038413274
chr14	48694188	T	G	1	G	missense_variant	MODERATE	.	ELMO1	Transcript	XM_038557347	protein_coding	1/21	.	XM_038557347.1:c.69A>C	XP_038413275.1:p.Glu23Asp	130	69	23	E/D	gaA/gaC	-1	SNV	XP_038413275
chr14	48694188	T	G	1	G	missense_variant	MODERATE	.	ELMO1	Transcript	XM_038557348	protein_coding	2/23	.	XM_038557348.1:c.69A>C	XP_038413276.1:p.Glu23Asp	282	69	23	E/D	gaA/gaC	-1	SNV	XP_038413276
chr16	14419558	A	C	1	C	missense_variant	MODERATE	.	AEBP1	Transcript	XM_038559575	protein_coding	23/23	.	XM_038559575.1:c.3184T>G	XP_038415503.1:p.Ser1062Ala	3364	3184	1062	S/A	Tcc/Gcc	-1	SNV	XP_038415503
chr16	27815989	A	C	1	C	missense_variant	MODERATE	.	FGFR1	Transcript	XM_038560053	protein_coding	18/18	.	XM_038560053.1:c.2459A>C	XP_038415981.1:p.Lys820Thr	2657	2459	820	K/T	aAa/aCa	1	SNV	XP_038415981
chr16	27815989	A	C	1	C	missense_variant	MODERATE	.	FGFR1	Transcript	XM_038560054	protein_coding	18/18	.	XM_038560054.1:c.2459A>C	XP_038415982.1:p.Lys820Thr	2781	2459	820	K/T	aAa/aCa	1	SNV	XP_038415982
chr16	27815989	A	C	1	C	missense_variant	MODERATE	.	FGFR1	Transcript	XM_038560055	protein_coding	18/18	.	XM_038560055.1:c.2459A>C	XP_038415983.1:p.Lys820Thr	2565	2459	820	K/T	aAa/aCa	1	SNV	XP_038415983
chr16	27815989	A	C	1	C	missense_variant	MODERATE	.	FGFR1	Transcript	XM_038560056	protein_coding	18/18	.	XM_038560056.1:c.2453A>C	XP_038415984.1:p.Lys818Thr	2618	2453	818	K/T	aAa/aCa	1	SNV	XP_038415984
chr16	27815989	A	C	1	C	missense_variant	MODERATE	.	FGFR1	Transcript	XM_038560057	protein_coding	18/18	.	XM_038560057.1:c.2447A>C	XP_038415985.1:p.Lys816Thr	2612	2447	816	K/T	aAa/aCa	1	SNV	XP_038415985
chr16	27815989	A	C	1	C	missense_variant	MODERATE	.	FGFR1	Transcript	XM_038560058	protein_coding	18/18	.	XM_038560058.1:c.2459A>C	XP_038415986.1:p.Lys820Thr	2636	2459	820	K/T	aAa/aCa	1	SNV	XP_038415986
chr16	27815989	A	C	1	C	missense_variant	MODERATE	.	FGFR1	Transcript	XM_038560059	protein_coding	18/18	.	XM_038560059.1:c.2453A>C	XP_038415987.1:p.Lys818Thr	2630	2453	818	K/T	aAa/aCa	1	SNV	XP_038415987
chr16	27815989	A	C	1	C	missense_variant	MODERATE	.	FGFR1	Transcript	XM_038560060	protein_coding	17/17	.	XM_038560060.1:c.2192A>C	XP_038415988.1:p.Lys731Thr	2357	2192	731	K/T	aAa/aCa	1	SNV	XP_038415988
chr16	27815989	A	C	1	C	missense_variant	MODERATE	.	FGFR1	Transcript	XM_038560061	protein_coding	17/17	.	XM_038560061.1:c.2186A>C	XP_038415989.1:p.Lys729Thr	2351	2186	729	K/T	aAa/aCa	1	SNV	XP_038415989
chr16	27815989	A	C	1	C	missense_variant	MODERATE	.	FGFR1	Transcript	XM_038560062	protein_coding	17/17	.	XM_038560062.1:c.2180A>C	XP_038415990.1:p.Lys727Thr	2345	2180	727	K/T	aAa/aCa	1	SNV	XP_038415990
chr17	39601856	T	G	1	G	missense_variant	MODERATE	.	ATOH8	Transcript	XM_038561554	protein_coding	1/3	.	XM_038561554.1:c.755A>C	XP_038417482.1:p.Lys252Thr	786	755	252	K/T	aAg/aCg	-1	SNV	XP_038417482
chr17	39601856	T	G	1	G	missense_variant	MODERATE	.	ATOH8	Transcript	XM_038561555	protein_coding	1/3	.	XM_038561555.1:c.755A>C	XP_038417483.1:p.Lys252Thr	786	755	252	K/T	aAg/aCg	-1	SNV	XP_038417483
chr17	39601856	T	G	1	G	missense_variant	MODERATE	.	ATOH8	Transcript	XM_038561556	protein_coding	1/3	.	XM_038561556.1:c.755A>C	XP_038417484.1:p.Lys252Thr	786	755	252	K/T	aAg/aCg	-1	SNV	XP_038417484
chr17	39601856	T	G	1	G	missense_variant	MODERATE	.	ATOH8	Transcript	XM_038561557	protein_coding	1/4	.	XM_038561557.1:c.755A>C	XP_038417485.1:p.Lys252Thr	786	755	252	K/T	aAg/aCg	-1	SNV	XP_038417485
chr17	39601856	T	G	1	G	missense_variant	MODERATE	.	ATOH8	Transcript	XM_038561558	protein_coding	1/4	.	XM_038561558.1:c.755A>C	XP_038417486.1:p.Lys252Thr	786	755	252	K/T	aAg/aCg	-1	SNV	XP_038417486
chr18	39999203	A	T	1	T	missense_variant	MODERATE	.	OR8K5	Transcript	NM_001388970	protein_coding	1/1	.	NM_001388970.1:c.323T>A	NP_001375899.1:p.Ile108Asn	323	323	108	I/N	aTt/aAt	-1	SNV	NP_001375899
chr18	41207660	A	T	1	T	missense_variant	MODERATE	.	OR4C29	Transcript	NM_001389055	protein_coding	1/1	.	NM_001389055.1:c.527T>A	NP_001375984.1:p.Leu176His	527	527	176	L/H	cTt/cAt	-1	SNV	NP_001375984
chr18	45796163	T	G	1	G	missense_variant	MODERATE	.	LOC119877258	Transcript	XM_038564485	protein_coding	2/4	.	XM_038564485.1:c.4019A>C	XP_038420413.1:p.Asn1340Thr	4019	4019	1340	N/T	aAt/aCt	-1	SNV	XP_038420413
chr19	54490381	A	C	1	C	missense_variant	MODERATE	.	NEB	Transcript	XM_038565199	protein_coding	158/165	.	XM_038565199.1:c.21576T>G	XP_038421127.1:p.Phe7192Leu	21801	21576	7192	F/L	ttT/ttG	-1	SNV	XP_038421127
chr19	54490383	A	G	1	G	missense_variant	MODERATE	.	NEB	Transcript	XM_038565199	protein_coding	158/165	.	XM_038565199.1:c.21574T>C	XP_038421127.1:p.Phe7192Leu	21799	21574	7192	F/L	Ttt/Ctt	-1	SNV	XP_038421127
chr20	33256594	G	C	1	C	missense_variant	MODERATE	.	DNAH12	Transcript	XM_038566103	protein_coding	40/75	.	XM_038566103.1:c.6033G>C	XP_038422031.1:p.Lys2011Asn	6033	6033	2011	K/N	aaG/aaC	1	SNV	XP_038422031
chr20	48945189	T	G	1	G	missense_variant	MODERATE	.	PODNL1	Transcript	XM_038567076	protein_coding	8/10	.	XM_038567076.1:c.790T>G	XP_038423004.1:p.Tyr264Asp	995	790	264	Y/D	Tac/Gac	1	SNV	XP_038423004
chr20	48945189	T	G	1	G	missense_variant	MODERATE	.	PODNL1	Transcript	XM_038567077	protein_coding	8/10	.	XM_038567077.1:c.703T>G	XP_038423005.1:p.Tyr235Asp	908	703	235	Y/D	Tac/Gac	1	SNV	XP_038423005
chr20	48945189	T	G	1	G	missense_variant	MODERATE	.	PODNL1	Transcript	XM_038567078	protein_coding	7/9	.	XM_038567078.1:c.643T>G	XP_038423006.1:p.Tyr215Asp	790	643	215	Y/D	Tac/Gac	1	SNV	XP_038423006
chr20	55300221	C	T	1	T	missense_variant	MODERATE	.	ARRDC5	Transcript	XM_038567701	protein_coding	3/3	.	XM_038567701.1:c.926C>T	XP_038423629.1:p.Ala309Val	1001	926	309	A/V	gCg/gTg	1	SNV	XP_038423629
chr20	56096956	T	G	1	G	missense_variant	MODERATE	.	MATK	Transcript	XM_038567800	protein_coding	6/14	.	XM_038567800.1:c.413T>G	XP_038423728.1:p.Val138Gly	627	413	138	V/G	gTg/gGg	1	SNV	XP_038423728
chr20	56096956	T	G	1	G	missense_variant	MODERATE	.	MATK	Transcript	XM_038567801	protein_coding	5/13	.	XM_038567801.1:c.413T>G	XP_038423729.1:p.Val138Gly	566	413	138	V/G	gTg/gGg	1	SNV	XP_038423729
chr20	56096956	T	G	1	G	missense_variant	MODERATE	.	MATK	Transcript	XM_038567802	protein_coding	6/14	.	XM_038567802.1:c.413T>G	XP_038423730.1:p.Val138Gly	631	413	138	V/G	gTg/gGg	1	SNV	XP_038423730
chr20	56096956	T	G	1	G	missense_variant	MODERATE	.	MATK	Transcript	XM_038567803	protein_coding	6/14	.	XM_038567803.1:c.413T>G	XP_038423731.1:p.Val138Gly	636	413	138	V/G	gTg/gGg	1	SNV	XP_038423731
chr20	56096956	T	G	1	G	missense_variant	MODERATE	.	MATK	Transcript	XM_038567804	protein_coding	5/13	.	XM_038567804.1:c.356T>G	XP_038423732.1:p.Val119Gly	532	356	119	V/G	gTg/gGg	1	SNV	XP_038423732
chr20	56096956	T	G	1	G	missense_variant	MODERATE	.	MATK	Transcript	XM_038567805	protein_coding	7/15	.	XM_038567805.1:c.356T>G	XP_038423733.1:p.Val119Gly	687	356	119	V/G	gTg/gGg	1	SNV	XP_038423733
chr20	56096956	T	G	1	G	missense_variant	MODERATE	.	MATK	Transcript	XM_038567806	protein_coding	5/13	.	XM_038567806.1:c.356T>G	XP_038423734.1:p.Val119Gly	496	356	119	V/G	gTg/gGg	1	SNV	XP_038423734
chr20	56096956	T	G	1	G	missense_variant	MODERATE	.	MATK	Transcript	XM_038567807	protein_coding	5/13	.	XM_038567807.1:c.356T>G	XP_038423735.1:p.Val119Gly	569	356	119	V/G	gTg/gGg	1	SNV	XP_038423735
chr20	56632537	T	G	1	G	missense_variant	MODERATE	.	TLE6	Transcript	XM_038567863	protein_coding	12/19	.	XM_038567863.1:c.703A>C	XP_038423791.1:p.Ser235Arg	930	703	235	S/R	Agc/Cgc	-1	SNV	XP_038423791
chr20	56632537	T	G	1	G	missense_variant	MODERATE	.	TLE6	Transcript	XM_038567864	protein_coding	12/19	.	XM_038567864.1:c.703A>C	XP_038423792.1:p.Ser235Arg	936	703	235	S/R	Agc/Cgc	-1	SNV	XP_038423792
chr20	56632537	T	G	1	G	missense_variant	MODERATE	.	TLE6	Transcript	XM_038567865	protein_coding	12/19	.	XM_038567865.1:c.703A>C	XP_038423793.1:p.Ser235Arg	941	703	235	S/R	Agc/Cgc	-1	SNV	XP_038423793
chr20	56632537	T	G	1	G	missense_variant	MODERATE	.	TLE6	Transcript	XM_038567866	protein_coding	12/19	.	XM_038567866.1:c.703A>C	XP_038423794.1:p.Ser235Arg	839	703	235	S/R	Agc/Cgc	-1	SNV	XP_038423794
chr20	56632537	T	G	1	G	missense_variant	MODERATE	.	TLE6	Transcript	XM_038567867	protein_coding	12/19	.	XM_038567867.1:c.703A>C	XP_038423795.1:p.Ser235Arg	960	703	235	S/R	Agc/Cgc	-1	SNV	XP_038423795
chr20	56632537	T	G	1	G	missense_variant	MODERATE	.	TLE6	Transcript	XM_038567868	protein_coding	12/19	.	XM_038567868.1:c.703A>C	XP_038423796.1:p.Ser235Arg	947	703	235	S/R	Agc/Cgc	-1	SNV	XP_038423796
chr20	56632537	T	G	1	G	missense_variant	MODERATE	.	TLE6	Transcript	XM_038567869	protein_coding	12/19	.	XM_038567869.1:c.703A>C	XP_038423797.1:p.Ser235Arg	971	703	235	S/R	Agc/Cgc	-1	SNV	XP_038423797
chr20	56632537	T	G	1	G	missense_variant	MODERATE	.	TLE6	Transcript	XM_038567870	protein_coding	11/18	.	XM_038567870.1:c.667A>C	XP_038423798.1:p.Ser223Arg	894	667	223	S/R	Agc/Cgc	-1	SNV	XP_038423798
chr20	56632537	T	G	1	G	missense_variant	MODERATE	.	TLE6	Transcript	XM_038567871	protein_coding	6/13	.	XM_038567871.1:c.433A>C	XP_038423799.1:p.Ser145Arg	2245	433	145	S/R	Agc/Cgc	-1	SNV	XP_038423799
chr21	24522815	G	GCTC	1	CTC	inframe_insertion&splice_region_variant	MODERATE	.	MRPL48	Transcript	XM_038568682	protein_coding	.	.	XM_038568682.1:c.283-1_283insGAG	XP_038424610.1:p.Glu94dup	464-465	282-283	94-95	-/E	-/GAG	-1	insertion	XP_038424610
chr21	24522815	G	GCTC	1	CTC	inframe_insertion&splice_region_variant	MODERATE	.	MRPL48	Transcript	XM_038568683	protein_coding	.	.	XM_038568683.1:c.274-1_274insGAG	XP_038424611.1:p.Glu91dup	462-463	273-274	91-92	-/E	-/GAG	-1	insertion	XP_038424611
chr21	24522815	G	GCTC	1	CTC	inframe_insertion&splice_region_variant	MODERATE	.	MRPL48	Transcript	XM_038568684	protein_coding	.	.	XM_038568684.1:c.253-1_253insGAG	XP_038424612.1:p.Glu84dup	431-432	252-253	84-85	-/E	-/GAG	-1	insertion	XP_038424612
chr21	24522815	G	GCTC	1	CTC	inframe_insertion&splice_region_variant	MODERATE	.	MRPL48	Transcript	XM_038568685	protein_coding	.	.	XM_038568685.1:c.244-1_244insGAG	XP_038424613.1:p.Glu81dup	428-429	243-244	81-82	-/E	-/GAG	-1	insertion	XP_038424613
chr21	24522815	G	GCTC	1	CTC	inframe_insertion&splice_region_variant	MODERATE	.	MRPL48	Transcript	XM_038568686	protein_coding	.	.	XM_038568686.1:c.241-1_241insGAG	XP_038424614.1:p.Glu80dup	410-411	240-241	80-81	-/E	-/GAG	-1	insertion	XP_038424614
chr21	24522815	G	GCTC	1	CTC	inframe_insertion&splice_region_variant	MODERATE	.	MRPL48	Transcript	XM_038568687	protein_coding	.	.	XM_038568687.1:c.232-1_232insGAG	XP_038424615.1:p.Glu77dup	416-417	231-232	77-78	-/E	-/GAG	-1	insertion	XP_038424615
chr21	24522815	G	GCTC	1	CTC	inframe_insertion&splice_region_variant	MODERATE	.	MRPL48	Transcript	XM_038568688	protein_coding	.	.	XM_038568688.1:c.211-1_211insGAG	XP_038424616.1:p.Glu70dup	241-242	210-211	70-71	-/E	-/GAG	-1	insertion	XP_038424616
chr21	24522815	G	GCTC	1	CTC	inframe_insertion&splice_region_variant	MODERATE	.	MRPL48	Transcript	XM_038568689	protein_coding	.	.	XM_038568689.1:c.202-1_202insGAG	XP_038424617.1:p.Glu67dup	377-378	201-202	67-68	-/E	-/GAG	-1	insertion	XP_038424617
chr21	36946971	G	T	1	T	stop_gained	HIGH	.	BTBD10	Transcript	XM_038569090	protein_coding	5/8	.	XM_038569090.1:c.720C>A	XP_038425018.1:p.Tyr240Ter	855	720	240	Y/*	taC/taA	-1	SNV	XP_038425018
chr21	36946971	G	T	1	T	stop_gained	HIGH	.	BTBD10	Transcript	XM_038569091	protein_coding	6/9	.	XM_038569091.1:c.696C>A	XP_038425019.1:p.Tyr232Ter	921	696	232	Y/*	taC/taA	-1	SNV	XP_038425019
chr21	36946971	G	T	1	T	stop_gained	HIGH	.	BTBD10	Transcript	XM_038569092	protein_coding	6/9	.	XM_038569092.1:c.696C>A	XP_038425020.1:p.Tyr232Ter	815	696	232	Y/*	taC/taA	-1	SNV	XP_038425020
chr21	36946971	G	T	1	T	stop_gained	HIGH	.	BTBD10	Transcript	XM_038569093	protein_coding	6/9	.	XM_038569093.1:c.696C>A	XP_038425021.1:p.Tyr232Ter	861	696	232	Y/*	taC/taA	-1	SNV	XP_038425021
chr21	36946971	G	T	1	T	stop_gained	HIGH	.	BTBD10	Transcript	XM_038569094	protein_coding	5/8	.	XM_038569094.1:c.552C>A	XP_038425022.1:p.Tyr184Ter	762	552	184	Y/*	taC/taA	-1	SNV	XP_038425022
chr22	57877169	TC	T	1	-	frameshift_variant	HIGH	.	MYO16	Transcript	XM_038570035	protein_coding	33/36	.	XM_038570035.1:c.4487del	XP_038425963.1:p.Pro1496ArgfsTer15	4786	4482	1494	F/X	ttC/tt	1	deletion	XP_038425963
chr23	4155046	A	T	2	T	missense_variant	MODERATE	.	TRIM71	Transcript	XM_038570331	protein_coding	1/4	.	XM_038570331.1:c.698T>A	XP_038426259.1:p.Leu233His	996	698	233	L/H	cTc/cAc	-1	SNV	XP_038426259
chr23	37543882	A	C	1	C	missense_variant	MODERATE	.	SPSB4	Transcript	XM_038571059	protein_coding	2/4	.	XM_038571059.1:c.268A>C	XP_038426987.1:p.Lys90Gln	469	268	90	K/Q	Aag/Cag	1	SNV	XP_038426987
chr23	37543882	A	C	1	C	missense_variant	MODERATE	.	SPSB4	Transcript	XM_038571060	protein_coding	2/4	.	XM_038571060.1:c.268A>C	XP_038426988.1:p.Lys90Gln	497	268	90	K/Q	Aag/Cag	1	SNV	XP_038426988
chr23	37543882	A	C	1	C	missense_variant	MODERATE	.	SPSB4	Transcript	XM_038571061	protein_coding	1/3	.	XM_038571061.1:c.268A>C	XP_038426989.1:p.Lys90Gln	576	268	90	K/Q	Aag/Cag	1	SNV	XP_038426989
chr23	37543882	A	C	1	C	missense_variant	MODERATE	.	SPSB4	Transcript	XM_038571062	protein_coding	1/2	.	XM_038571062.1:c.268A>C	XP_038426990.1:p.Lys90Gln	576	268	90	K/Q	Aag/Cag	1	SNV	XP_038426990
chr23	49084673	T	G	1	G	missense_variant	MODERATE	.	GPR149	Transcript	XM_038571267	protein_coding	1/4	.	XM_038571267.1:c.31A>C	XP_038427195.1:p.Asn11His	644	31	11	N/H	Aac/Cac	-1	SNV	XP_038427195
chr23	53010061	A	C	1	C	missense_variant	MODERATE	.	HES1	Transcript	XM_038570202	protein_coding	4/4	.	XM_038570202.1:c.839A>C	XP_038426130.1:p.Asn280Thr	1156	839	280	N/T	aAc/aCc	1	SNV	XP_038426130
chr24	13163648	T	G	1	G	missense_variant	MODERATE	.	LOC119865624	Transcript	XM_038571631	protein_coding	2/2	.	XM_038571631.1:c.203T>G	XP_038427559.1:p.Val68Gly	726	203	68	V/G	gTg/gGg	1	SNV	XP_038427559
chr24	13163835	C	CGGAGGGAGGCGGCGGGACCGGGCGGGGGGGCGG	2	GGAGGGAGGCGGCGGGACCGGGCGGGGGGGCGG	inframe_insertion	MODERATE	.	LOC119865624	Transcript	XM_038571631	protein_coding	2/2	.	XM_038571631.1:c.396_397insAGGCGGCGGGACCGGGCGGGGGGGCGGGGAGGG	XP_038427559.1:p.Gly132_Pro133insArgArgArgAspArgAlaGlyGlyArgGlyGly	913-914	390-391	130-131	-/GGRRRDRAGGR	-/GGAGGGAGGCGGCGGGACCGGGCGGGGGGGCGG	1	insertion	XP_038427559
chr24	18095664	A	C	1	C	missense_variant	MODERATE	.	SIGLEC1	Transcript	XM_038571727	protein_coding	4/22	.	XM_038571727.1:c.574A>C	XP_038427655.1:p.Lys192Gln	758	574	192	K/Q	Aag/Cag	1	SNV	XP_038427655
chr24	18095664	A	C	1	C	missense_variant	MODERATE	.	SIGLEC1	Transcript	XM_038571728	protein_coding	4/22	.	XM_038571728.1:c.574A>C	XP_038427656.1:p.Lys192Gln	650	574	192	K/Q	Aag/Cag	1	SNV	XP_038427656
chr24	18095664	A	C	1	C	missense_variant	MODERATE	.	SIGLEC1	Transcript	XM_038571729	protein_coding	4/23	.	XM_038571729.1:c.574A>C	XP_038427657.1:p.Lys192Gln	758	574	192	K/Q	Aag/Cag	1	SNV	XP_038427657
chr24	18095664	A	C	1	C	missense_variant	MODERATE	.	SIGLEC1	Transcript	XM_038571730	protein_coding	4/22	.	XM_038571730.1:c.574A>C	XP_038427658.1:p.Lys192Gln	758	574	192	K/Q	Aag/Cag	1	SNV	XP_038427658
chr24	18095664	A	C	1	C	missense_variant	MODERATE	.	SIGLEC1	Transcript	XM_038571731	protein_coding	4/20	.	XM_038571731.1:c.574A>C	XP_038427659.1:p.Lys192Gln	758	574	192	K/Q	Aag/Cag	1	SNV	XP_038427659
chr24	48104433	CGGG	C	1	-	inframe_deletion	MODERATE	.	ZGPAT	Transcript	XM_038572900	protein_coding	2/7	.	XM_038572900.1:c.278_280del	XP_038428828.1:p.Gly93del	359-361	277-279	93	G/-	GGG/-	1	deletion	XP_038428828
chr25	18478046	G	T	1	T	missense_variant&splice_region_variant	MODERATE	.	MPHOSPH8	Transcript	NM_001145981	protein_coding	9/14	.	NM_001145981.1:c.1935C>A	NP_001139453.1:p.Asn645Lys	1994	1935	645	N/K	aaC/aaA	-1	SNV	NP_001139453
chr25	43936698	C	G	1	G	missense_variant	MODERATE	.	LOC102153399	Transcript	XM_038573025	protein_coding	2/3	.	XM_038573025.1:c.251G>C	XP_038428953.1:p.Gly84Ala	251	251	84	G/A	gGg/gCg	-1	SNV	XP_038428953
chr25	50822435	G	GCAGGCAGCCAGGATGCAGGGGTCGGGCAGCCAGGGTGCAGAAGTGGGGCAGCCAGGTGCAGGGGT,GCGGGCAGCCAGGATGCAGGGGTCGGGCAGCCAGGGTGCAGAAGTGGGGCAGCCAGGTGCAGGGGT	1,1	CAGGCAGCCAGGATGCAGGGGTCGGGCAGCCAGGGTGCAGAAGTGGGGCAGCCAGGTGCAGGGGT	frameshift_variant	HIGH	.	ANKMY1	Transcript	XM_038574402	protein_coding	17/17	.	XM_038574402.1:c.3007_3008insACCCCTGCACCTGGCTGCCCCACTTCTGCACCCTGGCTGCCCGACCCCTGCATCCTGGCTGCCTG	XP_038430330.1:p.Ala1003AspfsTer255	3125-3126	3007-3008	1003	A/DPCTWLPHFCTLAARPLHPGCLX	gcc/gACCCCTGCACCTGGCTGCCCCACTTCTGCACCCTGGCTGCCCGACCCCTGCATCCTGGCTGCCTGcc	-1	insertion	XP_038430330
chr25	50822435	G	GCAGGCAGCCAGGATGCAGGGGTCGGGCAGCCAGGGTGCAGAAGTGGGGCAGCCAGGTGCAGGGGT,GCGGGCAGCCAGGATGCAGGGGTCGGGCAGCCAGGGTGCAGAAGTGGGGCAGCCAGGTGCAGGGGT	1,1	CGGGCAGCCAGGATGCAGGGGTCGGGCAGCCAGGGTGCAGAAGTGGGGCAGCCAGGTGCAGGGGT	frameshift_variant	HIGH	.	ANKMY1	Transcript	XM_038574402	protein_coding	17/17	.	XM_038574402.1:c.3007_3008insACCCCTGCACCTGGCTGCCCCACTTCTGCACCCTGGCTGCCCGACCCCTGCATCCTGGCTGCCCG	XP_038430330.1:p.Ala1003AspfsTer255	3125-3126	3007-3008	1003	A/DPCTWLPHFCTLAARPLHPGCPX	gcc/gACCCCTGCACCTGGCTGCCCCACTTCTGCACCCTGGCTGCCCGACCCCTGCATCCTGGCTGCCCGcc	-1	insertion	XP_038430330
chr26	38247	G	GGCTCTTGAGGCCACCAGGGCAGAGGGAGGGAGGTGGTGGATTCCTGGACAAGGACAGTGAAGAGGTGGTTACCACCCGTTGGCGAACCTCTCTGGGGAAGTTCCA	2	GCTCTTGAGGCCACCAGGGCAGAGGGAGGGAGGTGGTGGATTCCTGGACAAGGACAGTGAAGAGGTGGTTACCACCCGTTGGCGAACCTCTCTGGGGAAGTTCCA	inframe_insertion	MODERATE	.	ANHX	Transcript	XM_038574538	protein_coding	4/10	.	XM_038574538.1:c.420_421insTGGAACTTCCCCAGAGAGGTTCGCCAACGGGTGGTAACCACCTCTTCACTGTCCTTGTCCAGGAATCCACCACCTCCCTCCCTCTGCCCTGGTGGCCTCAAGAGC	XP_038430466.1:p.Ser140_Arg141insTrpAsnPheProArgGluValArgGlnArgValValThrThrSerSerLeuSerLeuSerArgAsnProProProProSerLeuCysProGlyGlyLeuLysSer	537-538	420-421	140-141	-/WNFPREVRQRVVTTSSLSLSRNPPPPSLCPGGLKS	-/TGGAACTTCCCCAGAGAGGTTCGCCAACGGGTGGTAACCACCTCTTCACTGTCCTTGTCCAGGAATCCACCACCTCCCTCCCTCTGCCCTGGTGGCCTCAAGAGC	-1	insertion	XP_038430466
chr26	38247	G	GGCTCTTGAGGCCACCAGGGCAGAGGGAGGGAGGTGGTGGATTCCTGGACAAGGACAGTGAAGAGGTGGTTACCACCCGTTGGCGAACCTCTCTGGGGAAGTTCCA	2	GCTCTTGAGGCCACCAGGGCAGAGGGAGGGAGGTGGTGGATTCCTGGACAAGGACAGTGAAGAGGTGGTTACCACCCGTTGGCGAACCTCTCTGGGGAAGTTCCA	inframe_insertion	MODERATE	.	ANHX	Transcript	XM_038574539	protein_coding	4/11	.	XM_038574539.1:c.420_421insTGGAACTTCCCCAGAGAGGTTCGCCAACGGGTGGTAACCACCTCTTCACTGTCCTTGTCCAGGAATCCACCACCTCCCTCCCTCTGCCCTGGTGGCCTCAAGAGC	XP_038430467.1:p.Ser140_Arg141insTrpAsnPheProArgGluValArgGlnArgValValThrThrSerSerLeuSerLeuSerArgAsnProProProProSerLeuCysProGlyGlyLeuLysSer	537-538	420-421	140-141	-/WNFPREVRQRVVTTSSLSLSRNPPPPSLCPGGLKS	-/TGGAACTTCCCCAGAGAGGTTCGCCAACGGGTGGTAACCACCTCTTCACTGTCCTTGTCCAGGAATCCACCACCTCCCTCCCTCTGCCCTGGTGGCCTCAAGAGC	-1	insertion	XP_038430467
chr26	38247	G	GGCTCTTGAGGCCACCAGGGCAGAGGGAGGGAGGTGGTGGATTCCTGGACAAGGACAGTGAAGAGGTGGTTACCACCCGTTGGCGAACCTCTCTGGGGAAGTTCCA	2	GCTCTTGAGGCCACCAGGGCAGAGGGAGGGAGGTGGTGGATTCCTGGACAAGGACAGTGAAGAGGTGGTTACCACCCGTTGGCGAACCTCTCTGGGGAAGTTCCA	inframe_insertion	MODERATE	.	ANHX	Transcript	XM_038574540	protein_coding	4/8	.	XM_038574540.1:c.420_421insTGGAACTTCCCCAGAGAGGTTCGCCAACGGGTGGTAACCACCTCTTCACTGTCCTTGTCCAGGAATCCACCACCTCCCTCCCTCTGCCCTGGTGGCCTCAAGAGC	XP_038430468.1:p.Ser140_Arg141insTrpAsnPheProArgGluValArgGlnArgValValThrThrSerSerLeuSerLeuSerArgAsnProProProProSerLeuCysProGlyGlyLeuLysSer	537-538	420-421	140-141	-/WNFPREVRQRVVTTSSLSLSRNPPPPSLCPGGLKS	-/TGGAACTTCCCCAGAGAGGTTCGCCAACGGGTGGTAACCACCTCTTCACTGTCCTTGTCCAGGAATCCACCACCTCCCTCCCTCTGCCCTGGTGGCCTCAAGAGC	-1	insertion	XP_038430468
chr26	30320025	T	G	1	G	splice_donor_variant&non_coding_transcript_variant	HIGH	.	LOC111092686	Transcript	XR_005379466	lncRNA	.	1/3	XR_005379466.1:n.116+2T>G	.	.	.	.	.	.	1	SNV	.
chr26	30320025	T	G	1	G	splice_donor_variant&non_coding_transcript_variant	HIGH	.	LOC111092686	Transcript	XR_005379467	lncRNA	.	1/2	XR_005379467.1:n.132+2T>G	.	.	.	.	.	.	1	SNV	.
chr27	1301518	T	G	1	G	missense_variant	MODERATE	.	CACNA1C	Transcript	XM_038576270	protein_coding	44/49	.	XM_038576270.1:c.5563A>C	XP_038432198.1:p.Asn1855His	6000	5563	1855	N/H	Aac/Cac	-1	SNV	XP_038432198
chr27	1301518	T	G	1	G	missense_variant	MODERATE	.	CACNA1C	Transcript	XM_038576271	protein_coding	44/49	.	XM_038576271.1:c.5563A>C	XP_038432199.1:p.Asn1855His	6000	5563	1855	N/H	Aac/Cac	-1	SNV	XP_038432199
chr27	1301518	T	G	1	G	missense_variant	MODERATE	.	CACNA1C	Transcript	XM_038576272	protein_coding	44/49	.	XM_038576272.1:c.5563A>C	XP_038432200.1:p.Asn1855His	6000	5563	1855	N/H	Aac/Cac	-1	SNV	XP_038432200
chr27	1301518	T	G	1	G	missense_variant	MODERATE	.	CACNA1C	Transcript	XM_038576273	protein_coding	44/49	.	XM_038576273.1:c.5557A>C	XP_038432201.1:p.Asn1853His	5994	5557	1853	N/H	Aac/Cac	-1	SNV	XP_038432201
chr27	1301518	T	G	1	G	missense_variant	MODERATE	.	CACNA1C	Transcript	XM_038576274	protein_coding	43/48	.	XM_038576274.1:c.5530A>C	XP_038432202.1:p.Asn1844His	5967	5530	1844	N/H	Aac/Cac	-1	SNV	XP_038432202
chr27	1301518	T	G	1	G	missense_variant	MODERATE	.	CACNA1C	Transcript	XM_038576276	protein_coding	43/48	.	XM_038576276.1:c.5488A>C	XP_038432204.1:p.Asn1830His	5924	5488	1830	N/H	Aac/Cac	-1	SNV	XP_038432204
chr27	1301518	T	G	1	G	missense_variant	MODERATE	.	CACNA1C	Transcript	XM_038576277	protein_coding	43/48	.	XM_038576277.1:c.5488A>C	XP_038432205.1:p.Asn1830His	5924	5488	1830	N/H	Aac/Cac	-1	SNV	XP_038432205
chr27	1301518	T	G	1	G	missense_variant	MODERATE	.	CACNA1C	Transcript	XM_038576278	protein_coding	43/48	.	XM_038576278.1:c.5479A>C	XP_038432206.1:p.Asn1827His	5915	5479	1827	N/H	Aac/Cac	-1	SNV	XP_038432206
chr27	1301518	T	G	1	G	missense_variant	MODERATE	.	CACNA1C	Transcript	XM_038576279	protein_coding	43/48	.	XM_038576279.1:c.5479A>C	XP_038432207.1:p.Asn1827His	5915	5479	1827	N/H	Aac/Cac	-1	SNV	XP_038432207
chr27	1301518	T	G	1	G	missense_variant	MODERATE	.	CACNA1C	Transcript	XM_038576280	protein_coding	44/49	.	XM_038576280.1:c.5473A>C	XP_038432208.1:p.Asn1825His	5884	5473	1825	N/H	Aac/Cac	-1	SNV	XP_038432208
chr27	1301518	T	G	1	G	missense_variant	MODERATE	.	CACNA1C	Transcript	XM_038576281	protein_coding	43/48	.	XM_038576281.1:c.5473A>C	XP_038432209.1:p.Asn1825His	5909	5473	1825	N/H	Aac/Cac	-1	SNV	XP_038432209
chr27	1301518	T	G	1	G	missense_variant	MODERATE	.	CACNA1C	Transcript	XM_038576282	protein_coding	42/47	.	XM_038576282.1:c.5455A>C	XP_038432210.1:p.Asn1819His	5891	5455	1819	N/H	Aac/Cac	-1	SNV	XP_038432210
chr27	1301518	T	G	1	G	missense_variant	MODERATE	.	CACNA1C	Transcript	XM_038576283	protein_coding	42/47	.	XM_038576283.1:c.5446A>C	XP_038432211.1:p.Asn1816His	5882	5446	1816	N/H	Aac/Cac	-1	SNV	XP_038432211
chr27	1301518	T	G	1	G	missense_variant	MODERATE	.	CACNA1C	Transcript	XM_038576284	protein_coding	42/47	.	XM_038576284.1:c.5404A>C	XP_038432212.1:p.Asn1802His	5839	5404	1802	N/H	Aac/Cac	-1	SNV	XP_038432212
chr27	1301518	T	G	1	G	missense_variant	MODERATE	.	CACNA1C	Transcript	XM_038576285	protein_coding	42/47	.	XM_038576285.1:c.5404A>C	XP_038432213.1:p.Asn1802His	5839	5404	1802	N/H	Aac/Cac	-1	SNV	XP_038432213
chr27	1301518	T	G	1	G	missense_variant	MODERATE	.	CACNA1C	Transcript	XM_038576287	protein_coding	42/47	.	XM_038576287.1:c.5404A>C	XP_038432215.1:p.Asn1802His	5839	5404	1802	N/H	Aac/Cac	-1	SNV	XP_038432215
chr27	1301518	T	G	1	G	missense_variant	MODERATE	.	CACNA1C	Transcript	XM_038576288	protein_coding	42/47	.	XM_038576288.1:c.5404A>C	XP_038432216.1:p.Asn1802His	5839	5404	1802	N/H	Aac/Cac	-1	SNV	XP_038432216
chr27	1301518	T	G	1	G	missense_variant	MODERATE	.	CACNA1C	Transcript	XM_038576289	protein_coding	42/47	.	XM_038576289.1:c.5398A>C	XP_038432217.1:p.Asn1800His	5834	5398	1800	N/H	Aac/Cac	-1	SNV	XP_038432217
chr27	1301518	T	G	1	G	missense_variant	MODERATE	.	CACNA1C	Transcript	XM_038576290	protein_coding	41/46	.	XM_038576290.1:c.5371A>C	XP_038432218.1:p.Asn1791His	5806	5371	1791	N/H	Aac/Cac	-1	SNV	XP_038432218
chr27	1301518	T	G	1	G	missense_variant	MODERATE	.	CACNA1C	Transcript	XM_038576291	protein_coding	41/46	.	XM_038576291.1:c.5371A>C	XP_038432219.1:p.Asn1791His	5806	5371	1791	N/H	Aac/Cac	-1	SNV	XP_038432219
chr27	1301518	T	G	1	G	missense_variant	MODERATE	.	CACNA1C	Transcript	XM_038576292	protein_coding	41/46	.	XM_038576292.1:c.5371A>C	XP_038432220.1:p.Asn1791His	5806	5371	1791	N/H	Aac/Cac	-1	SNV	XP_038432220
chr27	1301518	T	G	1	G	missense_variant	MODERATE	.	CACNA1C	Transcript	XM_038576293	protein_coding	44/49	.	XM_038576293.1:c.5110A>C	XP_038432221.1:p.Asn1704His	5329	5110	1704	N/H	Aac/Cac	-1	SNV	XP_038432221
chr27	1301518	T	G	1	G	missense_variant	MODERATE	.	CACNA1C	Transcript	XM_038576294	protein_coding	43/48	.	XM_038576294.1:c.5398A>C	XP_038432222.1:p.Asn1800His	5809	5398	1800	N/H	Aac/Cac	-1	SNV	XP_038432222
chr27	1301518	T	G	1	G	missense_variant	MODERATE	.	CACNA1C	Transcript	XM_038576295	protein_coding	43/48	.	XM_038576295.1:c.5389A>C	XP_038432223.1:p.Asn1797His	5800	5389	1797	N/H	Aac/Cac	-1	SNV	XP_038432223
chr27	1301518	T	G	1	G	missense_variant	MODERATE	.	CACNA1C	Transcript	XM_038576296	protein_coding	42/47	.	XM_038576296.1:c.5365A>C	XP_038432224.1:p.Asn1789His	5776	5365	1789	N/H	Aac/Cac	-1	SNV	XP_038432224
chr27	1301518	T	G	1	G	missense_variant	MODERATE	.	CACNA1C	Transcript	XM_038576297	protein_coding	43/48	.	XM_038576297.1:c.5389A>C	XP_038432225.1:p.Asn1797His	5800	5389	1797	N/H	Aac/Cac	-1	SNV	XP_038432225
chr27	1301518	T	G	1	G	missense_variant	MODERATE	.	CACNA1C	Transcript	XM_038576298	protein_coding	42/47	.	XM_038576298.1:c.5356A>C	XP_038432226.1:p.Asn1786His	5767	5356	1786	N/H	Aac/Cac	-1	SNV	XP_038432226
chr27	1301518	T	G	1	G	missense_variant	MODERATE	.	CACNA1C	Transcript	XM_038576299	protein_coding	42/47	.	XM_038576299.1:c.5314A>C	XP_038432227.1:p.Asn1772His	5725	5314	1772	N/H	Aac/Cac	-1	SNV	XP_038432227
chr27	1301518	T	G	1	G	missense_variant	MODERATE	.	CACNA1C	Transcript	XM_038576300	protein_coding	42/47	.	XM_038576300.1:c.5314A>C	XP_038432228.1:p.Asn1772His	5725	5314	1772	N/H	Aac/Cac	-1	SNV	XP_038432228
chr27	1301518	T	G	1	G	missense_variant	MODERATE	.	CACNA1C	Transcript	XM_038576301	protein_coding	42/47	.	XM_038576301.1:c.5314A>C	XP_038432229.1:p.Asn1772His	5725	5314	1772	N/H	Aac/Cac	-1	SNV	XP_038432229
chr27	1301518	T	G	1	G	missense_variant	MODERATE	.	CACNA1C	Transcript	XM_038576303	protein_coding	42/47	.	XM_038576303.1:c.5314A>C	XP_038432231.1:p.Asn1772His	5725	5314	1772	N/H	Aac/Cac	-1	SNV	XP_038432231
chr27	1301518	T	G	1	G	missense_variant	MODERATE	.	CACNA1C	Transcript	XM_038576304	protein_coding	42/47	.	XM_038576304.1:c.5314A>C	XP_038432232.1:p.Asn1772His	5725	5314	1772	N/H	Aac/Cac	-1	SNV	XP_038432232
chr27	1301518	T	G	1	G	missense_variant	MODERATE	.	CACNA1C	Transcript	XM_038576305	protein_coding	42/47	.	XM_038576305.1:c.5314A>C	XP_038432233.1:p.Asn1772His	5725	5314	1772	N/H	Aac/Cac	-1	SNV	XP_038432233
chr27	1301518	T	G	1	G	missense_variant	MODERATE	.	CACNA1C	Transcript	XM_038576306	protein_coding	42/47	.	XM_038576306.1:c.5314A>C	XP_038432234.1:p.Asn1772His	5725	5314	1772	N/H	Aac/Cac	-1	SNV	XP_038432234
chr27	1301518	T	G	1	G	missense_variant	MODERATE	.	CACNA1C	Transcript	XM_038576307	protein_coding	42/47	.	XM_038576307.1:c.5308A>C	XP_038432235.1:p.Asn1770His	5719	5308	1770	N/H	Aac/Cac	-1	SNV	XP_038432235
chr27	1301518	T	G	1	G	missense_variant	MODERATE	.	CACNA1C	Transcript	XM_038576308	protein_coding	41/46	.	XM_038576308.1:c.5281A>C	XP_038432236.1:p.Asn1761His	5692	5281	1761	N/H	Aac/Cac	-1	SNV	XP_038432236
chr27	1301518	T	G	1	G	missense_variant	MODERATE	.	CACNA1C	Transcript	XM_038576309	protein_coding	41/46	.	XM_038576309.1:c.5281A>C	XP_038432237.1:p.Asn1761His	5692	5281	1761	N/H	Aac/Cac	-1	SNV	XP_038432237
chr27	1301518	T	G	1	G	missense_variant	MODERATE	.	CACNA1C	Transcript	XM_038576310	protein_coding	41/46	.	XM_038576310.1:c.5281A>C	XP_038432238.1:p.Asn1761His	5692	5281	1761	N/H	Aac/Cac	-1	SNV	XP_038432238
chr27	1301518	T	G	1	G	missense_variant	MODERATE	.	CACNA1C	Transcript	XM_038576311	protein_coding	41/46	.	XM_038576311.1:c.5275A>C	XP_038432239.1:p.Asn1759His	5686	5275	1759	N/H	Aac/Cac	-1	SNV	XP_038432239
chr28	3784580	A	C	2	C	missense_variant	MODERATE	.	LOC111092977	Transcript	XM_038578114	protein_coding	1/3	.	XM_038578114.1:c.148T>G	XP_038434042.1:p.Ser50Ala	676	148	50	S/A	Tcc/Gcc	-1	SNV	XP_038434042
chr28	3784580	A	C	2	C	missense_variant	MODERATE	.	LOC111092977	Transcript	XM_038578115	protein_coding	1/3	.	XM_038578115.1:c.148T>G	XP_038434043.1:p.Ser50Ala	680	148	50	S/A	Tcc/Gcc	-1	SNV	XP_038434043
chr28	3784580	A	C	2	C	missense_variant	MODERATE	.	LOC111092977	Transcript	XM_038578116	protein_coding	1/3	.	XM_038578116.1:c.148T>G	XP_038434044.1:p.Ser50Ala	342	148	50	S/A	Tcc/Gcc	-1	SNV	XP_038434044
chr28	14062285	T	G	1	G	missense_variant	MODERATE	.	LBX1	Transcript	XM_038577955	protein_coding	1/2	.	XM_038577955.1:c.39A>C	XP_038433883.1:p.Glu13Asp	76	39	13	E/D	gaA/gaC	-1	SNV	XP_038433883
chr29	16298980	A	C	1	C	missense_variant	MODERATE	.	CRH	Transcript	NM_001014278	protein_coding	2/2	.	NM_001014278.1:c.343T>G	NP_001014300.1:p.Leu115Val	936	343	115	L/V	Ttg/Gtg	-1	SNV	NP_001014300
chr29	19748181	G	A	1	A	missense_variant	MODERATE	.	NCOA2	Transcript	XM_038579481	protein_coding	19/23	.	XM_038579481.1:c.3824C>T	XP_038435409.1:p.Ser1275Leu	4056	3824	1275	S/L	tCg/tTg	-1	SNV	XP_038435409
chr29	19748181	G	A	1	A	missense_variant	MODERATE	.	NCOA2	Transcript	XM_038579482	protein_coding	20/24	.	XM_038579482.1:c.3824C>T	XP_038435410.1:p.Ser1275Leu	4131	3824	1275	S/L	tCg/tTg	-1	SNV	XP_038435410
chr29	19748181	G	A	1	A	missense_variant	MODERATE	.	NCOA2	Transcript	XM_038579483	protein_coding	19/23	.	XM_038579483.1:c.3824C>T	XP_038435411.1:p.Ser1275Leu	3986	3824	1275	S/L	tCg/tTg	-1	SNV	XP_038435411
chr29	19748181	G	A	1	A	missense_variant	MODERATE	.	NCOA2	Transcript	XM_038579484	protein_coding	19/23	.	XM_038579484.1:c.3824C>T	XP_038435412.1:p.Ser1275Leu	4073	3824	1275	S/L	tCg/tTg	-1	SNV	XP_038435412
chr29	19748181	G	A	1	A	missense_variant	MODERATE	.	NCOA2	Transcript	XM_038579485	protein_coding	19/23	.	XM_038579485.1:c.3824C>T	XP_038435413.1:p.Ser1275Leu	3923	3824	1275	S/L	tCg/tTg	-1	SNV	XP_038435413
chr29	19748181	G	A	1	A	missense_variant	MODERATE	.	NCOA2	Transcript	XM_038579486	protein_coding	19/23	.	XM_038579486.1:c.3824C>T	XP_038435414.1:p.Ser1275Leu	4203	3824	1275	S/L	tCg/tTg	-1	SNV	XP_038435414
chr29	19748181	G	A	1	A	missense_variant	MODERATE	.	NCOA2	Transcript	XM_038579487	protein_coding	18/22	.	XM_038579487.1:c.3824C>T	XP_038435415.1:p.Ser1275Leu	3985	3824	1275	S/L	tCg/tTg	-1	SNV	XP_038435415
chr29	19748181	G	A	1	A	missense_variant	MODERATE	.	NCOA2	Transcript	XM_038579488	protein_coding	20/24	.	XM_038579488.1:c.3824C>T	XP_038435416.1:p.Ser1275Leu	3992	3824	1275	S/L	tCg/tTg	-1	SNV	XP_038435416
chr29	19748181	G	A	1	A	missense_variant	MODERATE	.	NCOA2	Transcript	XM_038579489	protein_coding	18/22	.	XM_038579489.1:c.3617C>T	XP_038435417.1:p.Ser1206Leu	3849	3617	1206	S/L	tCg/tTg	-1	SNV	XP_038435417
chr29	22964449	T	G	1	G	missense_variant	MODERATE	.	TMEM70	Transcript	XM_038579856	protein_coding	1/4	.	XM_038579856.1:c.80T>G	XP_038435784.1:p.Val27Gly	80	80	27	V/G	gTt/gGt	1	SNV	XP_038435784
chr29	32021247	T	G	1	G	missense_variant	MODERATE	.	LOC119877722	Transcript	XM_038579629	protein_coding	1/1	.	XM_038579629.1:c.956T>G	XP_038435557.1:p.Ile319Ser	1000	956	319	I/S	aTt/aGt	1	SNV	XP_038435557
chr30	33406783	C	A	1	A	missense_variant	MODERATE	.	NOX5	Transcript	XM_038580823	protein_coding	15/20	.	XM_038580823.1:c.2044C>A	XP_038436751.1:p.His682Asn	2216	2044	682	H/N	Cac/Aac	1	SNV	XP_038436751
chr30	36228690	T	G	1	G	missense_variant	MODERATE	.	CELF6	Transcript	XM_038580894	protein_coding	7/13	.	XM_038580894.1:c.758A>C	XP_038436822.1:p.His253Pro	758	758	253	H/P	cAc/cCc	-1	SNV	XP_038436822
chr30	36228690	T	G	1	G	missense_variant	MODERATE	.	CELF6	Transcript	XM_038580895	protein_coding	7/13	.	XM_038580895.1:c.758A>C	XP_038436823.1:p.His253Pro	758	758	253	H/P	cAc/cCc	-1	SNV	XP_038436823
chr30	36228690	T	G	1	G	missense_variant	MODERATE	.	CELF6	Transcript	XM_038580896	protein_coding	7/12	.	XM_038580896.1:c.758A>C	XP_038436824.1:p.His253Pro	758	758	253	H/P	cAc/cCc	-1	SNV	XP_038436824
chr30	38612800	T	G	1	G	missense_variant	MODERATE	.	C30H15orf39	Transcript	XM_038581025	protein_coding	2/3	.	XM_038581025.1:c.802T>G	XP_038436953.1:p.Tyr268Asp	958	802	268	Y/D	Tac/Gac	1	SNV	XP_038436953
chr30	38612800	T	G	1	G	missense_variant	MODERATE	.	C30H15orf39	Transcript	XM_038581026	protein_coding	2/3	.	XM_038581026.1:c.802T>G	XP_038436954.1:p.Tyr268Asp	1036	802	268	Y/D	Tac/Gac	1	SNV	XP_038436954
chr30	38612800	T	G	1	G	missense_variant	MODERATE	.	C30H15orf39	Transcript	XM_038581027	protein_coding	2/3	.	XM_038581027.1:c.802T>G	XP_038436955.1:p.Tyr268Asp	1153	802	268	Y/D	Tac/Gac	1	SNV	XP_038436955
chr31	27308328	A	C	1	C	missense_variant	MODERATE	.	HUNK	Transcript	XM_038581349	protein_coding	1/11	.	XM_038581349.1:c.196A>C	XP_038437277.1:p.Lys66Gln	196	196	66	K/Q	Aag/Cag	1	SNV	XP_038437277
chr31	27308341	A	C	1	C	missense_variant	MODERATE	.	HUNK	Transcript	XM_038581349	protein_coding	1/11	.	XM_038581349.1:c.209A>C	XP_038437277.1:p.Asn70Thr	209	209	70	N/T	aAc/aCc	1	SNV	XP_038437277
chr31	36692456	T	G	1	G	missense_variant	MODERATE	.	RSPH1	Transcript	XM_038581563	protein_coding	4/4	.	XM_038581563.1:c.575A>C	XP_038437491.1:p.Lys192Thr	650	575	192	K/T	aAg/aCg	-1	SNV	XP_038437491
chr31	38318567	G	A	1	A	missense_variant	MODERATE	.	LOC119877783	Transcript	XM_038581721	protein_coding	5/7	.	XM_038581721.1:c.1406G>A	XP_038437649.1:p.Arg469His	1454	1406	469	R/H	cGt/cAt	1	SNV	XP_038437649
chr33	17350204	A	C	1	C	missense_variant	MODERATE	.	C33H3orf52	Transcript	XM_038582799	protein_coding	1/6	.	XM_038582799.1:c.33A>C	XP_038438727.1:p.Glu11Asp	113	33	11	E/D	gaA/gaC	1	SNV	XP_038438727
chr33	26415081	A	C	1	C	missense_variant	MODERATE	.	PARP14	Transcript	XM_038583029	protein_coding	6/17	.	XM_038583029.1:c.2609A>C	XP_038438957.1:p.Lys870Thr	2676	2609	870	K/T	aAg/aCg	1	SNV	XP_038438957
chr33	26415081	A	C	1	C	missense_variant	MODERATE	.	PARP14	Transcript	XM_038583030	protein_coding	4/15	.	XM_038583030.1:c.2201A>C	XP_038438958.1:p.Lys734Thr	2389	2201	734	K/T	aAg/aCg	1	SNV	XP_038438958
chr33	26415081	A	C	1	C	missense_variant	MODERATE	.	PARP14	Transcript	XM_038583031	protein_coding	6/16	.	XM_038583031.1:c.2609A>C	XP_038438959.1:p.Lys870Thr	2676	2609	870	K/T	aAg/aCg	1	SNV	XP_038438959
chr33	26415081	A	C	1	C	missense_variant	MODERATE	.	PARP14	Transcript	XM_038583032	protein_coding	6/15	.	XM_038583032.1:c.2609A>C	XP_038438960.1:p.Lys870Thr	2676	2609	870	K/T	aAg/aCg	1	SNV	XP_038438960
chr33	26415081	A	C	1	C	missense_variant	MODERATE	.	PARP14	Transcript	XM_038583033	protein_coding	6/16	.	XM_038583033.1:c.2609A>C	XP_038438961.1:p.Lys870Thr	2676	2609	870	K/T	aAg/aCg	1	SNV	XP_038438961
chr35	24683117	A	C	1	C	missense_variant	MODERATE	.	LOC119867585	Transcript	XM_038583972	protein_coding	2/3	.	XM_038583972.1:c.184T>G	XP_038439900.1:p.Phe62Val	184	184	62	F/V	Ttc/Gtc	-1	SNV	XP_038439900
chr36	22542261	C	T	1	T	missense_variant	MODERATE	.	TTN	Transcript	XM_038584970	protein_coding	291/351	.	XM_038584970.1:c.59441G>A	XP_038440898.1:p.Arg19814Gln	59664	59441	19814	R/Q	cGg/cAg	-1	SNV	XP_038440898
chr36	30915536	A	C	1	C	missense_variant	MODERATE	.	COL3A1	Transcript	XM_038585075	protein_coding	43/51	.	XM_038585075.1:c.3179A>C	XP_038441003.1:p.Lys1060Thr	3490	3179	1060	K/T	aAg/aCg	1	SNV	XP_038441003
chr37	9943625	A	G	1	G	missense_variant	MODERATE	.	NIF3L1	Transcript	XM_038585310	protein_coding	2/7	.	XM_038585310.1:c.82A>G	XP_038441238.1:p.Met28Val	379	82	28	M/V	Atg/Gtg	1	SNV	XP_038441238
chr37	9943625	A	G	1	G	missense_variant	MODERATE	.	NIF3L1	Transcript	XM_038585311	protein_coding	2/7	.	XM_038585311.1:c.82A>G	XP_038441239.1:p.Met28Val	357	82	28	M/V	Atg/Gtg	1	SNV	XP_038441239
chr37	9943625	A	G	1	G	missense_variant	MODERATE	.	NIF3L1	Transcript	XM_038585312	protein_coding	2/7	.	XM_038585312.1:c.82A>G	XP_038441240.1:p.Met28Val	215	82	28	M/V	Atg/Gtg	1	SNV	XP_038441240
chr37	9943625	A	G	1	G	missense_variant	MODERATE	.	NIF3L1	Transcript	XM_038585313	protein_coding	2/7	.	XM_038585313.1:c.82A>G	XP_038441241.1:p.Met28Val	598	82	28	M/V	Atg/Gtg	1	SNV	XP_038441241
chr37	9943625	A	G	1	G	missense_variant	MODERATE	.	NIF3L1	Transcript	XM_038585314	protein_coding	2/7	.	XM_038585314.1:c.82A>G	XP_038441242.1:p.Met28Val	126	82	28	M/V	Atg/Gtg	1	SNV	XP_038441242
chr37	9943625	A	G	1	G	missense_variant	MODERATE	.	NIF3L1	Transcript	XM_038585315	protein_coding	2/7	.	XM_038585315.1:c.82A>G	XP_038441243.1:p.Met28Val	379	82	28	M/V	Atg/Gtg	1	SNV	XP_038441243
chr37	9943625	A	G	1	G	missense_variant	MODERATE	.	NIF3L1	Transcript	XM_038585316	protein_coding	2/7	.	XM_038585316.1:c.82A>G	XP_038441244.1:p.Met28Val	379	82	28	M/V	Atg/Gtg	1	SNV	XP_038441244
chr37	9943625	A	G	1	G	missense_variant	MODERATE	.	NIF3L1	Transcript	XM_038585317	protein_coding	2/7	.	XM_038585317.1:c.82A>G	XP_038441245.1:p.Met28Val	379	82	28	M/V	Atg/Gtg	1	SNV	XP_038441245
chr37	9943625	A	G	1	G	missense_variant	MODERATE	.	NIF3L1	Transcript	XM_038585318	protein_coding	2/7	.	XM_038585318.1:c.82A>G	XP_038441246.1:p.Met28Val	379	82	28	M/V	Atg/Gtg	1	SNV	XP_038441246
chr37	9943625	A	G	1	G	missense_variant	MODERATE	.	NIF3L1	Transcript	XM_038585319	protein_coding	2/7	.	XM_038585319.1:c.82A>G	XP_038441247.1:p.Met28Val	379	82	28	M/V	Atg/Gtg	1	SNV	XP_038441247
chrX	108776613	T	G	1	G	missense_variant	MODERATE	.	ZIC3	Transcript	XM_038588431	protein_coding	1/3	.	XM_038588431.1:c.355T>G	XP_038444359.1:p.Phe119Val	892	355	119	F/V	Ttc/Gtc	1	SNV	XP_038444359
chrX	108776613	T	G	1	G	missense_variant	MODERATE	.	ZIC3	Transcript	XM_038588432	protein_coding	1/3	.	XM_038588432.1:c.355T>G	XP_038444360.1:p.Phe119Val	892	355	119	F/V	Ttc/Gtc	1	SNV	XP_038444360
chrUn_JAAHUQ010000457v1	1166	G	GA	2	A	frameshift_variant	HIGH	.	LOC119878162	Transcript	XM_038588882	protein_coding	2/3	.	XM_038588882.1:c.191dup	XP_038444810.1:p.Ala66CysfsTer19	191-192	191-192	64	F/FX	ttc/ttTc	-1	insertion	XP_038444810
chrUn_JAAHUQ010000457v1	1169	C	CT	2	T	frameshift_variant	HIGH	.	LOC119878162	Transcript	XM_038588882	protein_coding	2/3	.	XM_038588882.1:c.188dup	XP_038444810.1:p.Phe64ValfsTer21	188-189	188-189	63	K/KX	aag/aaAg	-1	insertion	XP_038444810
chrUn_JAAHUQ010000522v1	4610	TTGA	T	1	-	inframe_deletion	MODERATE	.	LOC119878177	Transcript	XM_038588894	protein_coding	2/2	.	XM_038588894.1:c.266_268del	XP_038444822.1:p.Ile89del	266-268	266-268	89-90	IK/K	aTCAag/aag	-1	deletion	XP_038444822
chrUn_JAAHUQ010000522v1	4798	T	C	1	C	missense_variant	MODERATE	.	LOC119878177	Transcript	XM_038588894	protein_coding	1/2	.	XM_038588894.1:c.209A>G	XP_038444822.1:p.Lys70Arg	209	209	70	K/R	aAa/aGa	-1	SNV	XP_038444822
chrUn_JAAHUQ010000628v1	14665	T	C	1	C	missense_variant	MODERATE	.	LOC119878207	Transcript	XM_038588913	protein_coding	7/7	.	XM_038588913.1:c.854A>G	XP_038444841.1:p.Glu285Gly	854	854	285	E/G	gAg/gGg	-1	SNV	XP_038444841
chrUn_JAAHUQ010000792v1	141874	A	C	1	C	missense_variant	MODERATE	.	OR6C3I	Transcript	NM_001388939	protein_coding	1/2	.	NM_001388939.1:c.87A>C	NP_001375868.1:p.Leu29Phe	87	87	29	L/F	ttA/ttC	1	SNV	NP_001375868
chrUn_JAAHUQ010000792v1	151955	T	C	1	C	missense_variant	MODERATE	.	LOC119878280	Transcript	XM_038588939	protein_coding	1/1	.	XM_038588939.1:c.323T>C	XP_038444867.1:p.Ile108Thr	323	323	108	I/T	aTt/aCt	1	SNV	XP_038444867
chrUn_JAAHUQ010000868v1	17233	C	CCCGT	1	CCGT	frameshift_variant	HIGH	.	LOC119878302	Transcript	XM_038588948	protein_coding	2/3	.	XM_038588948.1:c.1380_1383dup	XP_038444876.1:p.Gly462SerfsTer?	1352-1353	1352-1353	451	T/TRX	acc/acCCGTc	1	insertion	XP_038444876
chrUn_JAAHUQ010000868v1	17283	A	C	1	C	missense_variant	MODERATE	.	LOC119878302	Transcript	XM_038588948	protein_coding	2/3	.	XM_038588948.1:c.1402A>C	XP_038444876.1:p.Lys468Gln	1402	1402	468	K/Q	Aag/Cag	1	SNV	XP_038444876
chrUn_JAAHUQ010000880v1	17624	A	C	1	C	missense_variant	MODERATE	.	LOC119878307	Transcript	XM_038588950	protein_coding	3/3	.	XM_038588950.1:c.1949A>C	XP_038444878.1:p.Asp650Ala	1949	1949	650	D/A	gAc/gCc	1	SNV	XP_038444878
chrUn_JAAHUQ010001011v1	47642	G	T	1	T	missense_variant	MODERATE	.	LOC119878357	Transcript	XM_038588972	protein_coding	1/1	.	XM_038588972.1:c.1586C>A	XP_038444900.1:p.Ala529Glu	2026	1586	529	A/E	gCa/gAa	-1	SNV	XP_038444900
chrUn_JAAHUQ010001011v1	47648	C	T	1	T	missense_variant	MODERATE	.	LOC119878357	Transcript	XM_038588972	protein_coding	1/1	.	XM_038588972.1:c.1580G>A	XP_038444900.1:p.Gly527Glu	2020	1580	527	G/E	gGg/gAg	-1	SNV	XP_038444900
chrUn_JAAHUQ010001011v1	47754	G	C	2	C	missense_variant	MODERATE	.	LOC119878357	Transcript	XM_038588972	protein_coding	1/1	.	XM_038588972.1:c.1474C>G	XP_038444900.1:p.Pro492Ala	1914	1474	492	P/A	Cct/Gct	-1	SNV	XP_038444900
chrUn_JAAHUQ010001011v1	47955	A	C	2	C	missense_variant	MODERATE	.	LOC119878357	Transcript	XM_038588972	protein_coding	1/1	.	XM_038588972.1:c.1273T>G	XP_038444900.1:p.Trp425Gly	1713	1273	425	W/G	Tgg/Ggg	-1	SNV	XP_038444900
chrUn_JAAHUQ010001017v1	82947	C	G	1	G	missense_variant	MODERATE	.	LOC487079	Transcript	XM_038588988	protein_coding	6/7	.	XM_038588988.1:c.979C>G	XP_038444916.1:p.Pro327Ala	1485	979	327	P/A	Cca/Gca	1	SNV	XP_038444916
chrUn_JAAHUQ010001017v1	82947	C	G	1	G	missense_variant	MODERATE	.	LOC487079	Transcript	XM_038588989	protein_coding	6/7	.	XM_038588989.1:c.979C>G	XP_038444917.1:p.Pro327Ala	1485	979	327	P/A	Cca/Gca	1	SNV	XP_038444917
chrUn_JAAHUQ010001017v1	82947	C	G	1	G	missense_variant	MODERATE	.	LOC487079	Transcript	XM_038588993	protein_coding	6/7	.	XM_038588993.1:c.925C>G	XP_038444921.1:p.Pro309Ala	1428	925	309	P/A	Cca/Gca	1	SNV	XP_038444921
chrUn_JAAHUQ010001053v1	12021	TTGC	T	1	-	inframe_deletion	MODERATE	.	LOC119878382	Transcript	XM_038589008	protein_coding	4/9	.	XM_038589008.1:c.1141_1143del	XP_038444936.1:p.Ala381del	1323-1325	1122-1124	374-375	VA/V	gtTGCt/gtt	1	deletion	XP_038444936
chrUn_JAAHUQ010001053v1	124721	G	A	1	A	missense_variant	MODERATE	.	LOC119875637_1	Transcript	XM_038589009	protein_coding	6/7	.	XM_038589009.1:c.794G>A	XP_038444937.1:p.Gly265Glu	953	794	265	G/E	gGa/gAa	1	SNV	XP_038444937
chrUn_JAAHUQ010001054v1	10038	C	T	1	T	missense_variant	MODERATE	.	LOC119878383	Transcript	XM_038589010	protein_coding	1/1	.	XM_038589010.1:c.1364G>A	XP_038444938.1:p.Gly455Glu	1364	1364	455	G/E	gGa/gAa	-1	SNV	XP_038444938
chrUn_JAAHUQ010001054v1	10084	A	T	1	T	missense_variant	MODERATE	.	LOC119878383	Transcript	XM_038589010	protein_coding	1/1	.	XM_038589010.1:c.1318T>A	XP_038444938.1:p.Cys440Ser	1318	1318	440	C/S	Tgc/Agc	-1	SNV	XP_038444938
chrUn_JAAHUQ010001054v1	10113	T	C	1	C	missense_variant	MODERATE	.	LOC119878383	Transcript	XM_038589010	protein_coding	1/1	.	XM_038589010.1:c.1289A>G	XP_038444938.1:p.Lys430Arg	1289	1289	430	K/R	aAg/aGg	-1	SNV	XP_038444938
chrUn_JAAHUQ010001054v1	11004	A	G	1	G	missense_variant	MODERATE	.	LOC119878383	Transcript	XM_038589010	protein_coding	1/1	.	XM_038589010.1:c.398T>C	XP_038444938.1:p.Met133Thr	398	398	133	M/T	aTg/aCg	-1	SNV	XP_038444938
chrUn_JAAHUQ010001054v1	11379	G	T	2	T	missense_variant	MODERATE	.	LOC119878383	Transcript	XM_038589010	protein_coding	1/1	.	XM_038589010.1:c.23C>A	XP_038444938.1:p.Pro8His	23	23	8	P/H	cCc/cAc	-1	SNV	XP_038444938
chrUn_JAAHUQ010001054v1	21345	C	A	1	A	missense_variant	MODERATE	.	LOC119878384	Transcript	XM_038589012	protein_coding	2/6	.	XM_038589012.1:c.191C>A	XP_038444940.1:p.Thr64Asn	259	191	64	T/N	aCc/aAc	1	SNV	XP_038444940
chrUn_JAAHUQ010001054v1	21374	G	A	1	A	missense_variant	MODERATE	.	LOC119878384	Transcript	XM_038589012	protein_coding	2/6	.	XM_038589012.1:c.220G>A	XP_038444940.1:p.Ala74Thr	288	220	74	A/T	Gca/Aca	1	SNV	XP_038444940
chrUn_JAAHUQ010001054v1	24392	C	T	1	T	missense_variant	MODERATE	.	LOC119878384	Transcript	XM_038589012	protein_coding	6/6	.	XM_038589012.1:c.925C>T	XP_038444940.1:p.Pro309Ser	993	925	309	P/S	Cca/Tca	1	SNV	XP_038444940
chrUn_JAAHUQ010001054v1	35873	G	C	1	C	missense_variant	MODERATE	.	LOC119874734	Transcript	XM_038589011	protein_coding	1/1	.	XM_038589011.1:c.112G>C	XP_038444939.1:p.Val38Leu	112	112	38	V/L	Gtg/Ctg	1	SNV	XP_038444939
chrUn_JAAHUQ010001054v1	36114	G	A	1	A	missense_variant	MODERATE	.	LOC119874734	Transcript	XM_038589011	protein_coding	1/1	.	XM_038589011.1:c.353G>A	XP_038444939.1:p.Arg118Lys	353	353	118	R/K	aGg/aAg	1	SNV	XP_038444939
chrUn_JAAHUQ010001054v1	36320	C	T	1	T	missense_variant	MODERATE	.	LOC119874734	Transcript	XM_038589011	protein_coding	1/1	.	XM_038589011.1:c.559C>T	XP_038444939.1:p.Arg187Cys	559	559	187	R/C	Cgt/Tgt	1	SNV	XP_038444939
chrUn_JAAHUQ010001054v1	36935	A	G	1	G	missense_variant	MODERATE	.	LOC119874734	Transcript	XM_038589011	protein_coding	1/1	.	XM_038589011.1:c.1174A>G	XP_038444939.1:p.Arg392Gly	1174	1174	392	R/G	Aga/Gga	1	SNV	XP_038444939
chrUn_JAAHUQ010001054v1	37146	C	T	1	T	missense_variant	MODERATE	.	LOC119874734	Transcript	XM_038589011	protein_coding	1/1	.	XM_038589011.1:c.1385C>T	XP_038444939.1:p.Ala462Val	1385	1385	462	A/V	gCg/gTg	1	SNV	XP_038444939
chrUn_JAAHUQ010001054v1	37328	G	T	1	T	stop_gained	HIGH	.	LOC119874734	Transcript	XM_038589011	protein_coding	1/1	.	XM_038589011.1:c.1567G>T	XP_038444939.1:p.Gly523Ter	1567	1567	523	G/*	Gga/Tga	1	SNV	XP_038444939
chrUn_JAAHUQ010001102v1	57392	C	T	1	T	missense_variant	MODERATE	.	LOC119869228	Transcript	XM_038589045	protein_coding	4/7	.	XM_038589045.1:c.367C>T	XP_038444973.1:p.Leu123Phe	367	367	123	L/F	Ctt/Ttt	1	SNV	XP_038444973
chrUn_JAAHUQ010001105v1	16845	A	C	1	C	missense_variant	MODERATE	.	LOC119878415	Transcript	XM_038589046	protein_coding	2/3	.	XM_038589046.1:c.709T>G	XP_038444974.1:p.Ser237Ala	709	709	237	S/A	Tcc/Gcc	-1	SNV	XP_038444974
chrUn_JAAHUQ010001106v1	92078	G	A	1	A	missense_variant	MODERATE	.	LOC119878424	Transcript	XM_038589051	protein_coding	1/5	.	XM_038589051.1:c.89C>T	XP_038444979.1:p.Ala30Val	234	89	30	A/V	gCa/gTa	-1	SNV	XP_038444979
chrUn_JAAHUQ010001124v1	78482	CCTT	C	1	-	inframe_deletion	MODERATE	.	LOC119878430	Transcript	XM_038589056	protein_coding	16/19	.	XM_038589056.1:c.1803_1805del	XP_038444984.1:p.Ile601_Arg602delinsMet	1818-1820	1803-1805	601-602	IR/M	atAAGg/atg	-1	deletion	XP_038444984
chrUn_JAAHUQ010001127v1	65500	G	A	1	A	stop_gained	HIGH	.	LOC119871298	Transcript	XM_038589059	protein_coding	2/2	.	XM_038589059.1:c.262C>T	XP_038444987.1:p.Arg88Ter	262	262	88	R/*	Cga/Tga	-1	SNV	XP_038444987
chrUn_JAAHUQ010001127v1	76788	G	A	1	A	missense_variant	MODERATE	.	LOC119871297	Transcript	XM_038589061	protein_coding	1/1	.	XM_038589061.1:c.22G>A	XP_038444989.1:p.Ala8Thr	22	22	8	A/T	Gca/Aca	1	SNV	XP_038444989
chrUn_JAAHUQ010001127v1	77239	T	G	1	G	missense_variant	MODERATE	.	LOC119871297	Transcript	XM_038589061	protein_coding	1/1	.	XM_038589061.1:c.473T>G	XP_038444989.1:p.Ile158Ser	473	473	158	I/S	aTc/aGc	1	SNV	XP_038444989
chrUn_JAAHUQ010001127v1	77487	CA	C	1	-	frameshift_variant	HIGH	.	LOC119871297	Transcript	XM_038589061	protein_coding	1/1	.	XM_038589061.1:c.722del	XP_038444989.1:p.His241LeufsTer2	722	722	241	H/X	cAt/ct	1	deletion	XP_038444989
chrUn_JAAHUQ010001156v1	64929	C	T	1	T	missense_variant	MODERATE	.	LOC119878442	Transcript	XM_038589065	protein_coding	7/8	.	XM_038589065.1:c.1217G>A	XP_038444993.1:p.Arg406Gln	1370	1217	406	R/Q	cGg/cAg	-1	SNV	XP_038444993
chrUn_JAAHUQ010001156v1	64929	C	T	1	T	missense_variant	MODERATE	.	LOC119878442	Transcript	XM_038589066	protein_coding	7/8	.	XM_038589066.1:c.1214G>A	XP_038444994.1:p.Arg405Gln	1369	1214	405	R/Q	cGg/cAg	-1	SNV	XP_038444994
chrUn_JAAHUQ010001156v1	64929	C	T	1	T	missense_variant	MODERATE	.	LOC119878442	Transcript	XM_038589067	protein_coding	7/8	.	XM_038589067.1:c.1157G>A	XP_038444995.1:p.Arg386Gln	1310	1157	386	R/Q	cGg/cAg	-1	SNV	XP_038444995
chrUn_JAAHUQ010001156v1	64929	C	T	1	T	missense_variant	MODERATE	.	LOC119878442	Transcript	XM_038589068	protein_coding	7/8	.	XM_038589068.1:c.1154G>A	XP_038444996.1:p.Arg385Gln	1308	1154	385	R/Q	cGg/cAg	-1	SNV	XP_038444996
chrUn_JAAHUQ010001156v1	64929	C	T	1	T	missense_variant	MODERATE	.	LOC119878442	Transcript	XM_038589069	protein_coding	5/6	.	XM_038589069.1:c.1070G>A	XP_038444997.1:p.Arg357Gln	1386	1070	357	R/Q	cGg/cAg	-1	SNV	XP_038444997
chrUn_JAAHUQ010001156v1	65139	G	A	1	A	missense_variant	MODERATE	.	LOC119878442	Transcript	XM_038589065	protein_coding	7/8	.	XM_038589065.1:c.1007C>T	XP_038444993.1:p.Ser336Phe	1160	1007	336	S/F	tCt/tTt	-1	SNV	XP_038444993
chrUn_JAAHUQ010001156v1	65139	G	A	1	A	missense_variant	MODERATE	.	LOC119878442	Transcript	XM_038589066	protein_coding	7/8	.	XM_038589066.1:c.1004C>T	XP_038444994.1:p.Ser335Phe	1159	1004	335	S/F	tCt/tTt	-1	SNV	XP_038444994
chrUn_JAAHUQ010001156v1	65139	G	A	1	A	missense_variant	MODERATE	.	LOC119878442	Transcript	XM_038589067	protein_coding	7/8	.	XM_038589067.1:c.947C>T	XP_038444995.1:p.Ser316Phe	1100	947	316	S/F	tCt/tTt	-1	SNV	XP_038444995
chrUn_JAAHUQ010001156v1	65139	G	A	1	A	missense_variant	MODERATE	.	LOC119878442	Transcript	XM_038589068	protein_coding	7/8	.	XM_038589068.1:c.944C>T	XP_038444996.1:p.Ser315Phe	1098	944	315	S/F	tCt/tTt	-1	SNV	XP_038444996
chrUn_JAAHUQ010001156v1	65139	G	A	1	A	missense_variant	MODERATE	.	LOC119878442	Transcript	XM_038589069	protein_coding	5/6	.	XM_038589069.1:c.860C>T	XP_038444997.1:p.Ser287Phe	1176	860	287	S/F	tCt/tTt	-1	SNV	XP_038444997
chrUn_JAAHUQ010001156v1	65140	A	G	1	G	missense_variant	MODERATE	.	LOC119878442	Transcript	XM_038589065	protein_coding	7/8	.	XM_038589065.1:c.1006T>C	XP_038444993.1:p.Ser336Pro	1159	1006	336	S/P	Tct/Cct	-1	SNV	XP_038444993
chrUn_JAAHUQ010001156v1	65140	A	G	1	G	missense_variant	MODERATE	.	LOC119878442	Transcript	XM_038589066	protein_coding	7/8	.	XM_038589066.1:c.1003T>C	XP_038444994.1:p.Ser335Pro	1158	1003	335	S/P	Tct/Cct	-1	SNV	XP_038444994
chrUn_JAAHUQ010001156v1	65140	A	G	1	G	missense_variant	MODERATE	.	LOC119878442	Transcript	XM_038589067	protein_coding	7/8	.	XM_038589067.1:c.946T>C	XP_038444995.1:p.Ser316Pro	1099	946	316	S/P	Tct/Cct	-1	SNV	XP_038444995
chrUn_JAAHUQ010001156v1	65140	A	G	1	G	missense_variant	MODERATE	.	LOC119878442	Transcript	XM_038589068	protein_coding	7/8	.	XM_038589068.1:c.943T>C	XP_038444996.1:p.Ser315Pro	1097	943	315	S/P	Tct/Cct	-1	SNV	XP_038444996
chrUn_JAAHUQ010001156v1	65140	A	G	1	G	missense_variant	MODERATE	.	LOC119878442	Transcript	XM_038589069	protein_coding	5/6	.	XM_038589069.1:c.859T>C	XP_038444997.1:p.Ser287Pro	1175	859	287	S/P	Tct/Cct	-1	SNV	XP_038444997
chrUn_JAAHUQ010001156v1	71319	A	C	2	C	missense_variant	MODERATE	.	LOC119878442	Transcript	XM_038589069	protein_coding	1/6	.	XM_038589069.1:c.152T>G	XP_038444997.1:p.Leu51Trp	468	152	51	L/W	tTg/tGg	-1	SNV	XP_038444997
chrUn_JAAHUQ010001160v1	26216	A	C	2	C	stop_gained	HIGH	.	LOC119865601	Transcript	XM_038589074	protein_coding	9/9	.	XM_038589074.1:c.930T>G	XP_038445002.1:p.Tyr310Ter	1028	930	310	Y/*	taT/taG	-1	SNV	XP_038445002
chrUn_JAAHUQ010001160v1	26216	A	C	2	C	stop_gained	HIGH	.	LOC119865601	Transcript	XM_038589076	protein_coding	8/8	.	XM_038589076.1:c.843T>G	XP_038445004.1:p.Tyr281Ter	941	843	281	Y/*	taT/taG	-1	SNV	XP_038445004
chrUn_JAAHUQ010001160v1	26731	C	T	2	T	splice_donor_variant	HIGH	.	LOC119865601	Transcript	XM_038589075	protein_coding	.	9/9	XM_038589075.1:c.*36+1G>A	.	.	.	.	.	.	-1	SNV	XP_038445003
chrUn_JAAHUQ010001160v1	26731	C	T	2	T	splice_donor_variant	HIGH	.	LOC119865601	Transcript	XM_038589077	protein_coding	.	8/8	XM_038589077.1:c.*36+1G>A	.	.	.	.	.	.	-1	SNV	XP_038445005
chrUn_JAAHUQ010001160v1	36618	A	G	1	G	missense_variant	MODERATE	.	LOC119865601	Transcript	XM_038589074	protein_coding	2/9	.	XM_038589074.1:c.140T>C	XP_038445002.1:p.Val47Ala	238	140	47	V/A	gTg/gCg	-1	SNV	XP_038445002
chrUn_JAAHUQ010001160v1	36618	A	G	1	G	missense_variant	MODERATE	.	LOC119865601	Transcript	XM_038589075	protein_coding	2/10	.	XM_038589075.1:c.140T>C	XP_038445003.1:p.Val47Ala	238	140	47	V/A	gTg/gCg	-1	SNV	XP_038445003
chrUn_JAAHUQ010001160v1	36618	A	G	1	G	missense_variant	MODERATE	.	LOC119865601	Transcript	XM_038589076	protein_coding	2/8	.	XM_038589076.1:c.140T>C	XP_038445004.1:p.Val47Ala	238	140	47	V/A	gTg/gCg	-1	SNV	XP_038445004
chrUn_JAAHUQ010001160v1	36618	A	G	1	G	missense_variant	MODERATE	.	LOC119865601	Transcript	XM_038589077	protein_coding	2/9	.	XM_038589077.1:c.140T>C	XP_038445005.1:p.Val47Ala	238	140	47	V/A	gTg/gCg	-1	SNV	XP_038445005
chrUn_JAAHUQ010001160v1	36618	A	G	1	G	missense_variant	MODERATE	.	LOC119865601	Transcript	XM_038589078	protein_coding	2/8	.	XM_038589078.1:c.140T>C	XP_038445006.1:p.Val47Ala	238	140	47	V/A	gTg/gCg	-1	SNV	XP_038445006
chrUn_JAAHUQ010001163v1	60722	A	G	1	G	missense_variant	MODERATE	.	LOC119878447	Transcript	XM_038589079	protein_coding	3/8	.	XM_038589079.1:c.142A>G	XP_038445007.1:p.Thr48Ala	363	142	48	T/A	Act/Gct	1	SNV	XP_038445007
chrUn_JAAHUQ010001163v1	60735	C	T	1	T	missense_variant	MODERATE	.	LOC119878447	Transcript	XM_038589079	protein_coding	3/8	.	XM_038589079.1:c.155C>T	XP_038445007.1:p.Ser52Leu	376	155	52	S/L	tCa/tTa	1	SNV	XP_038445007
chrUn_JAAHUQ010001163v1	91181	A	T	1	T	missense_variant	MODERATE	.	LOC119878447	Transcript	XM_038589079	protein_coding	4/8	.	XM_038589079.1:c.193A>T	XP_038445007.1:p.Ile65Phe	414	193	65	I/F	Atc/Ttc	1	SNV	XP_038445007
chrUn_JAAHUQ010001163v1	91208	G	A	1	A	missense_variant	MODERATE	.	LOC119878447	Transcript	XM_038589079	protein_coding	4/8	.	XM_038589079.1:c.220G>A	XP_038445007.1:p.Ala74Thr	441	220	74	A/T	Gct/Act	1	SNV	XP_038445007
chrUn_JAAHUQ010001163v1	91267	G	T	1	T	missense_variant	MODERATE	.	LOC119878447	Transcript	XM_038589079	protein_coding	4/8	.	XM_038589079.1:c.279G>T	XP_038445007.1:p.Glu93Asp	500	279	93	E/D	gaG/gaT	1	SNV	XP_038445007
chrUn_JAAHUQ010001163v1	91281	C	T	1	T	missense_variant	MODERATE	.	LOC119878447	Transcript	XM_038589079	protein_coding	4/8	.	XM_038589079.1:c.293C>T	XP_038445007.1:p.Ser98Leu	514	293	98	S/L	tCa/tTa	1	SNV	XP_038445007
chrUn_JAAHUQ010001163v1	91292	T	A	1	A	missense_variant	MODERATE	.	LOC119878447	Transcript	XM_038589079	protein_coding	4/8	.	XM_038589079.1:c.304T>A	XP_038445007.1:p.Leu102Met	525	304	102	L/M	Ttg/Atg	1	SNV	XP_038445007
chrUn_JAAHUQ010001163v1	91307	G	T	1	T	stop_gained&splice_region_variant	HIGH	.	LOC119878447	Transcript	XM_038589079	protein_coding	4/8	.	XM_038589079.1:c.319G>T	XP_038445007.1:p.Gly107Ter	540	319	107	G/*	Gga/Tga	1	SNV	XP_038445007
chrUn_JAAHUQ010001163v1	91832	C	A	1	A	missense_variant	MODERATE	.	LOC119878447	Transcript	XM_038589079	protein_coding	5/8	.	XM_038589079.1:c.323C>A	XP_038445007.1:p.Pro108His	544	323	108	P/H	cCc/cAc	1	SNV	XP_038445007
chrUn_JAAHUQ010001163v1	91847	G	T	1	T	missense_variant	MODERATE	.	LOC119878447	Transcript	XM_038589079	protein_coding	5/8	.	XM_038589079.1:c.338G>T	XP_038445007.1:p.Trp113Leu	559	338	113	W/L	tGg/tTg	1	SNV	XP_038445007
chrUn_JAAHUQ010001163v1	91856	G	A	1	A	missense_variant	MODERATE	.	LOC119878447	Transcript	XM_038589079	protein_coding	5/8	.	XM_038589079.1:c.347G>A	XP_038445007.1:p.Arg116His	568	347	116	R/H	cGt/cAt	1	SNV	XP_038445007
chrUn_JAAHUQ010001163v1	91873	C	T	1	T	missense_variant	MODERATE	.	LOC119878447	Transcript	XM_038589079	protein_coding	5/8	.	XM_038589079.1:c.364C>T	XP_038445007.1:p.His122Tyr	585	364	122	H/Y	Cat/Tat	1	SNV	XP_038445007
chrUn_JAAHUQ010001163v1	91874	A	G	1	G	missense_variant	MODERATE	.	LOC119878447	Transcript	XM_038589079	protein_coding	5/8	.	XM_038589079.1:c.365A>G	XP_038445007.1:p.His122Arg	586	365	122	H/R	cAt/cGt	1	SNV	XP_038445007
chrUn_JAAHUQ010001163v1	91899	AG	A	1	-	frameshift_variant&splice_region_variant	HIGH	.	LOC119878447	Transcript	XM_038589079	protein_coding	5/8	.	XM_038589079.1:c.392+1del	.	612	391	131	G/X	Gga/ga	1	deletion	XP_038445007
chrUn_JAAHUQ010001163v1	112500	AC	A	1	-	frameshift_variant	HIGH	.	LOC119878447	Transcript	XM_038589079	protein_coding	6/8	.	XM_038589079.1:c.497del	XP_038445007.1:p.Pro166LeufsTer67	717	496	166	P/X	Cct/ct	1	deletion	XP_038445007
chrUn_JAAHUQ010001163v1	112508	G	A	1	A	missense_variant	MODERATE	.	LOC119878447	Transcript	XM_038589079	protein_coding	6/8	.	XM_038589079.1:c.503G>A	XP_038445007.1:p.Ser168Asn	724	503	168	S/N	aGt/aAt	1	SNV	XP_038445007
chrUn_JAAHUQ010001163v1	112528	C	T	1	T	missense_variant	MODERATE	.	LOC119878447	Transcript	XM_038589079	protein_coding	6/8	.	XM_038589079.1:c.523C>T	XP_038445007.1:p.Pro175Ser	744	523	175	P/S	Ccc/Tcc	1	SNV	XP_038445007
chrUn_JAAHUQ010001163v1	115609	G	A	1	A	missense_variant	MODERATE	.	LOC119878447	Transcript	XM_038589079	protein_coding	7/8	.	XM_038589079.1:c.554G>A	XP_038445007.1:p.Arg185His	775	554	185	R/H	cGc/cAc	1	SNV	XP_038445007
chrUn_JAAHUQ010001163v1	115624	G	C	1	C	missense_variant	MODERATE	.	LOC119878447	Transcript	XM_038589079	protein_coding	7/8	.	XM_038589079.1:c.569G>C	XP_038445007.1:p.Arg190Pro	790	569	190	R/P	cGt/cCt	1	SNV	XP_038445007
chrUn_JAAHUQ010001211v1	24064	C	T	2	T	missense_variant	MODERATE	.	LOC119878489	Transcript	XM_038589124	protein_coding	9/9	.	XM_038589124.1:c.1214G>A	XP_038445052.1:p.Arg405His	1758	1214	405	R/H	cGc/cAc	-1	SNV	XP_038445052
chrUn_JAAHUQ010001211v1	28395	T	C	2	C	missense_variant	MODERATE	.	LOC119878489	Transcript	XM_038589124	protein_coding	7/9	.	XM_038589124.1:c.913A>G	XP_038445052.1:p.Ile305Val	1457	913	305	I/V	Att/Gtt	-1	SNV	XP_038445052
chrUn_JAAHUQ010001211v1	51677	T	C	2	C	missense_variant	MODERATE	.	LOC119878488	Transcript	XM_038589122	protein_coding	5/9	.	XM_038589122.1:c.665A>G	XP_038445050.1:p.Glu222Gly	741	665	222	E/G	gAg/gGg	-1	SNV	XP_038445050
chrUn_JAAHUQ010001211v1	51677	T	C	2	C	missense_variant	MODERATE	.	LOC119878488	Transcript	XM_038589123	protein_coding	5/9	.	XM_038589123.1:c.662A>G	XP_038445051.1:p.Glu221Gly	738	662	221	E/G	gAg/gGg	-1	SNV	XP_038445051
chrUn_JAAHUQ010001211v1	51710	C	T	2	T	missense_variant	MODERATE	.	LOC119878488	Transcript	XM_038589122	protein_coding	5/9	.	XM_038589122.1:c.632G>A	XP_038445050.1:p.Arg211Lys	708	632	211	R/K	aGa/aAa	-1	SNV	XP_038445050
chrUn_JAAHUQ010001211v1	51710	C	T	2	T	missense_variant	MODERATE	.	LOC119878488	Transcript	XM_038589123	protein_coding	5/9	.	XM_038589123.1:c.629G>A	XP_038445051.1:p.Arg210Lys	705	629	210	R/K	aGa/aAa	-1	SNV	XP_038445051
chrUn_JAAHUQ010001211v1	51746	T	A	2	A	missense_variant	MODERATE	.	LOC119878488	Transcript	XM_038589122	protein_coding	5/9	.	XM_038589122.1:c.596A>T	XP_038445050.1:p.Lys199Met	672	596	199	K/M	aAg/aTg	-1	SNV	XP_038445050
chrUn_JAAHUQ010001211v1	51746	T	A	2	A	missense_variant	MODERATE	.	LOC119878488	Transcript	XM_038589123	protein_coding	5/9	.	XM_038589123.1:c.593A>T	XP_038445051.1:p.Lys198Met	669	593	198	K/M	aAg/aTg	-1	SNV	XP_038445051
chrUn_JAAHUQ010001216v1	44252	T	A	1	A	missense_variant	MODERATE	.	LOC119878501	Transcript	XM_038589130	protein_coding	1/1	.	XM_038589130.1:c.542A>T	XP_038445058.1:p.Lys181Met	542	542	181	K/M	aAg/aTg	-1	SNV	XP_038445058
chrUn_JAAHUQ010001216v1	44343	T	C	1	C	missense_variant	MODERATE	.	LOC119878501	Transcript	XM_038589130	protein_coding	1/1	.	XM_038589130.1:c.451A>G	XP_038445058.1:p.Thr151Ala	451	451	151	T/A	Acc/Gcc	-1	SNV	XP_038445058
chrUn_JAAHUQ010001216v1	44373	G	A	1	A	missense_variant	MODERATE	.	LOC119878501	Transcript	XM_038589130	protein_coding	1/1	.	XM_038589130.1:c.421C>T	XP_038445058.1:p.Arg141Cys	421	421	141	R/C	Cgt/Tgt	-1	SNV	XP_038445058
chrUn_JAAHUQ010001216v1	44563	G	C	1	C	missense_variant	MODERATE	.	LOC119878501	Transcript	XM_038589130	protein_coding	1/1	.	XM_038589130.1:c.231C>G	XP_038445058.1:p.His77Gln	231	231	77	H/Q	caC/caG	-1	SNV	XP_038445058
chrUn_JAAHUQ010001216v1	94795	C	T	1	T	missense_variant	MODERATE	.	LOC119869175	Transcript	XM_038589128	protein_coding	1/1	.	XM_038589128.1:c.1531G>A	XP_038445056.1:p.Gly511Arg	1614	1531	511	G/R	Ggg/Agg	-1	SNV	XP_038445056
chrUn_JAAHUQ010001216v1	94821	G	A	1	A	missense_variant	MODERATE	.	LOC119869175	Transcript	XM_038589128	protein_coding	1/1	.	XM_038589128.1:c.1505C>T	XP_038445056.1:p.Ala502Val	1588	1505	502	A/V	gCt/gTt	-1	SNV	XP_038445056
chrUn_JAAHUQ010001216v1	94866	G	T	1	T	missense_variant	MODERATE	.	LOC119869175	Transcript	XM_038589128	protein_coding	1/1	.	XM_038589128.1:c.1460C>A	XP_038445056.1:p.Pro487Gln	1543	1460	487	P/Q	cCg/cAg	-1	SNV	XP_038445056
chrUn_JAAHUQ010001216v1	95013	G	A	1	A	missense_variant	MODERATE	.	LOC119869175	Transcript	XM_038589128	protein_coding	1/1	.	XM_038589128.1:c.1313C>T	XP_038445056.1:p.Thr438Ile	1396	1313	438	T/I	aCc/aTc	-1	SNV	XP_038445056
chrUn_JAAHUQ010001216v1	95109	G	A	1	A	missense_variant	MODERATE	.	LOC119869175	Transcript	XM_038589128	protein_coding	1/1	.	XM_038589128.1:c.1217C>T	XP_038445056.1:p.Pro406Leu	1300	1217	406	P/L	cCc/cTc	-1	SNV	XP_038445056
chrUn_JAAHUQ010001216v1	95842	C	T	1	T	missense_variant	MODERATE	.	LOC119869175	Transcript	XM_038589128	protein_coding	1/1	.	XM_038589128.1:c.484G>A	XP_038445056.1:p.Ala162Thr	567	484	162	A/T	Gcc/Acc	-1	SNV	XP_038445056
chrUn_JAAHUQ010001216v1	95898	G	A	1	A	missense_variant	MODERATE	.	LOC119869175	Transcript	XM_038589128	protein_coding	1/1	.	XM_038589128.1:c.428C>T	XP_038445056.1:p.Thr143Met	511	428	143	T/M	aCg/aTg	-1	SNV	XP_038445056
chrUn_JAAHUQ010001216v1	96141	G	T	1	T	missense_variant	MODERATE	.	LOC119869175	Transcript	XM_038589128	protein_coding	1/1	.	XM_038589128.1:c.185C>A	XP_038445056.1:p.Pro62Gln	268	185	62	P/Q	cCg/cAg	-1	SNV	XP_038445056
chrUn_JAAHUQ010001216v1	96228	C	T	1	T	missense_variant	MODERATE	.	LOC119869175	Transcript	XM_038589128	protein_coding	1/1	.	XM_038589128.1:c.98G>A	XP_038445056.1:p.Cys33Tyr	181	98	33	C/Y	tGc/tAc	-1	SNV	XP_038445056
chrUn_JAAHUQ010001216v1	107648	G	T	1	T	missense_variant	MODERATE	.	LOC119869177	Transcript	XM_038589129	protein_coding	4/4	.	XM_038589129.1:c.637C>A	XP_038445057.1:p.Gln213Lys	705	637	213	Q/K	Cag/Aag	-1	SNV	XP_038445057
chrUn_JAAHUQ010001216v1	109979	G	T	1	T	missense_variant	MODERATE	.	LOC119869177	Transcript	XM_038589129	protein_coding	2/4	.	XM_038589129.1:c.205C>A	XP_038445057.1:p.Leu69Met	273	205	69	L/M	Ctg/Atg	-1	SNV	XP_038445057
chrUn_JAAHUQ010001216v1	119417	T	G	1	G	missense_variant	MODERATE	.	LOC119869185	Transcript	XM_038589131	protein_coding	3/5	.	XM_038589131.1:c.408A>C	XP_038445059.1:p.Glu136Asp	408	408	136	E/D	gaA/gaC	-1	SNV	XP_038445059
chrUn_JAAHUQ010001216v1	119451	G	A	1	A	missense_variant	MODERATE	.	LOC119869185	Transcript	XM_038589131	protein_coding	3/5	.	XM_038589131.1:c.374C>T	XP_038445059.1:p.Pro125Leu	374	374	125	P/L	cCc/cTc	-1	SNV	XP_038445059
chrUn_JAAHUQ010001216v1	120631	A	G	1	G	missense_variant	MODERATE	.	LOC119869185	Transcript	XM_038589131	protein_coding	1/5	.	XM_038589131.1:c.85T>C	XP_038445059.1:p.Phe29Leu	85	85	29	F/L	Ttc/Ctc	-1	SNV	XP_038445059
chrUn_JAAHUQ010001216v1	120640	C	T	1	T	missense_variant	MODERATE	.	LOC119869185	Transcript	XM_038589131	protein_coding	1/5	.	XM_038589131.1:c.76G>A	XP_038445059.1:p.Gly26Arg	76	76	26	G/R	Gga/Aga	-1	SNV	XP_038445059
chrUn_JAAHUQ010001229v1	16711	G	T	1	T	missense_variant	MODERATE	.	LOC119878506	Transcript	XM_038589135	protein_coding	2/6	.	XM_038589135.1:c.488G>T	XP_038445063.1:p.Ser163Ile	488	488	163	S/I	aGc/aTc	1	SNV	XP_038445063
chrUn_JAAHUQ010001229v1	17448	C	T	2	T	missense_variant	MODERATE	.	LOC119878506	Transcript	XM_038589135	protein_coding	2/6	.	XM_038589135.1:c.1225C>T	XP_038445063.1:p.Arg409Cys	1225	1225	409	R/C	Cgc/Tgc	1	SNV	XP_038445063
chrUn_JAAHUQ010001229v1	24132	A	T	1	T	missense_variant	MODERATE	.	LOC119878506	Transcript	XM_038589135	protein_coding	3/6	.	XM_038589135.1:c.1445A>T	XP_038445063.1:p.Gln482Leu	1445	1445	482	Q/L	cAg/cTg	1	SNV	XP_038445063
chrUn_JAAHUQ010001259v1	107731	T	C	1	C	missense_variant	MODERATE	.	LOC119878533	Transcript	XM_038589153	protein_coding	2/2	.	XM_038589153.1:c.692T>C	XP_038445081.1:p.Met231Thr	859	692	231	M/T	aTg/aCg	1	SNV	XP_038445081
chrUn_JAAHUQ010001286v1	39367	A	C	2	C	missense_variant	MODERATE	.	LOC119878561	Transcript	XM_038589176	protein_coding	11/20	.	XM_038589176.1:c.905A>C	XP_038445104.1:p.Tyr302Ser	907	905	302	Y/S	tAt/tCt	1	SNV	XP_038445104
chrUn_JAAHUQ010001286v1	39367	A	C	2	C	missense_variant	MODERATE	.	LOC119878561	Transcript	XM_038589177	protein_coding	11/20	.	XM_038589177.1:c.905A>C	XP_038445105.1:p.Tyr302Ser	907	905	302	Y/S	tAt/tCt	1	SNV	XP_038445105
chrUn_JAAHUQ010001286v1	39367	A	C	2	C	missense_variant	MODERATE	.	LOC119878561	Transcript	XM_038589178	protein_coding	11/19	.	XM_038589178.1:c.905A>C	XP_038445106.1:p.Tyr302Ser	907	905	302	Y/S	tAt/tCt	1	SNV	XP_038445106
chrUn_JAAHUQ010001286v1	39367	A	C	2	C	missense_variant	MODERATE	.	LOC119878561	Transcript	XM_038589179	protein_coding	11/21	.	XM_038589179.1:c.905A>C	XP_038445107.1:p.Tyr302Ser	907	905	302	Y/S	tAt/tCt	1	SNV	XP_038445107
chrUn_JAAHUQ010001286v1	39367	A	C	2	C	missense_variant	MODERATE	.	LOC119878561	Transcript	XM_038589180	protein_coding	11/19	.	XM_038589180.1:c.905A>C	XP_038445108.1:p.Tyr302Ser	907	905	302	Y/S	tAt/tCt	1	SNV	XP_038445108
chrUn_JAAHUQ010001286v1	39367	A	C	2	C	missense_variant	MODERATE	.	LOC119878561	Transcript	XM_038589181	protein_coding	6/15	.	XM_038589181.1:c.437A>C	XP_038445109.1:p.Tyr146Ser	452	437	146	Y/S	tAt/tCt	1	SNV	XP_038445109
chrUn_JAAHUQ010001286v1	39367	A	C	2	C	missense_variant	MODERATE	.	LOC119878561	Transcript	XM_038589183	protein_coding	11/19	.	XM_038589183.1:c.905A>C	XP_038445111.1:p.Tyr302Ser	907	905	302	Y/S	tAt/tCt	1	SNV	XP_038445111
chrUn_JAAHUQ010001286v1	39367	A	C	2	C	missense_variant	MODERATE	.	LOC119878561	Transcript	XM_038589184	protein_coding	11/19	.	XM_038589184.1:c.905A>C	XP_038445112.1:p.Tyr302Ser	907	905	302	Y/S	tAt/tCt	1	SNV	XP_038445112
chrUn_JAAHUQ010001286v1	39367	A	C	2	C	missense_variant	MODERATE	.	LOC119878561	Transcript	XM_038589185	protein_coding	11/18	.	XM_038589185.1:c.905A>C	XP_038445113.1:p.Tyr302Ser	907	905	302	Y/S	tAt/tCt	1	SNV	XP_038445113
chrUn_JAAHUQ010001286v1	39367	A	C	2	C	missense_variant	MODERATE	.	LOC119878561	Transcript	XM_038589186	protein_coding	11/17	.	XM_038589186.1:c.905A>C	XP_038445114.1:p.Tyr302Ser	907	905	302	Y/S	tAt/tCt	1	SNV	XP_038445114
chrUn_JAAHUQ010001286v1	39367	A	C	2	C	missense_variant	MODERATE	.	LOC119878561	Transcript	XM_038589187	protein_coding	11/16	.	XM_038589187.1:c.905A>C	XP_038445115.1:p.Tyr302Ser	907	905	302	Y/S	tAt/tCt	1	SNV	XP_038445115
chrUn_JAAHUQ010001286v1	39988	A	T	2	T	missense_variant	MODERATE	.	LOC119878561	Transcript	XM_038589176	protein_coding	11/20	.	XM_038589176.1:c.1526A>T	XP_038445104.1:p.His509Leu	1528	1526	509	H/L	cAt/cTt	1	SNV	XP_038445104
chrUn_JAAHUQ010001286v1	39988	A	T	2	T	missense_variant	MODERATE	.	LOC119878561	Transcript	XM_038589177	protein_coding	11/20	.	XM_038589177.1:c.1526A>T	XP_038445105.1:p.His509Leu	1528	1526	509	H/L	cAt/cTt	1	SNV	XP_038445105
chrUn_JAAHUQ010001286v1	39988	A	T	2	T	missense_variant	MODERATE	.	LOC119878561	Transcript	XM_038589178	protein_coding	11/19	.	XM_038589178.1:c.1526A>T	XP_038445106.1:p.His509Leu	1528	1526	509	H/L	cAt/cTt	1	SNV	XP_038445106
chrUn_JAAHUQ010001286v1	39988	A	T	2	T	missense_variant	MODERATE	.	LOC119878561	Transcript	XM_038589179	protein_coding	11/21	.	XM_038589179.1:c.1526A>T	XP_038445107.1:p.His509Leu	1528	1526	509	H/L	cAt/cTt	1	SNV	XP_038445107
chrUn_JAAHUQ010001286v1	39988	A	T	2	T	missense_variant	MODERATE	.	LOC119878561	Transcript	XM_038589180	protein_coding	11/19	.	XM_038589180.1:c.1526A>T	XP_038445108.1:p.His509Leu	1528	1526	509	H/L	cAt/cTt	1	SNV	XP_038445108
chrUn_JAAHUQ010001286v1	39988	A	T	2	T	missense_variant	MODERATE	.	LOC119878561	Transcript	XM_038589181	protein_coding	6/15	.	XM_038589181.1:c.1058A>T	XP_038445109.1:p.His353Leu	1073	1058	353	H/L	cAt/cTt	1	SNV	XP_038445109
chrUn_JAAHUQ010001286v1	39988	A	T	2	T	missense_variant	MODERATE	.	LOC119878561	Transcript	XM_038589183	protein_coding	11/19	.	XM_038589183.1:c.1526A>T	XP_038445111.1:p.His509Leu	1528	1526	509	H/L	cAt/cTt	1	SNV	XP_038445111
chrUn_JAAHUQ010001286v1	39988	A	T	2	T	missense_variant	MODERATE	.	LOC119878561	Transcript	XM_038589184	protein_coding	11/19	.	XM_038589184.1:c.1526A>T	XP_038445112.1:p.His509Leu	1528	1526	509	H/L	cAt/cTt	1	SNV	XP_038445112
chrUn_JAAHUQ010001286v1	39988	A	T	2	T	missense_variant	MODERATE	.	LOC119878561	Transcript	XM_038589185	protein_coding	11/18	.	XM_038589185.1:c.1526A>T	XP_038445113.1:p.His509Leu	1528	1526	509	H/L	cAt/cTt	1	SNV	XP_038445113
chrUn_JAAHUQ010001286v1	39988	A	T	2	T	missense_variant	MODERATE	.	LOC119878561	Transcript	XM_038589186	protein_coding	11/17	.	XM_038589186.1:c.1526A>T	XP_038445114.1:p.His509Leu	1528	1526	509	H/L	cAt/cTt	1	SNV	XP_038445114
chrUn_JAAHUQ010001286v1	39988	A	T	2	T	missense_variant	MODERATE	.	LOC119878561	Transcript	XM_038589187	protein_coding	11/16	.	XM_038589187.1:c.1526A>T	XP_038445115.1:p.His509Leu	1528	1526	509	H/L	cAt/cTt	1	SNV	XP_038445115
chrUn_JAAHUQ010001286v1	40245	T	C	2	C	missense_variant	MODERATE	.	LOC119878561	Transcript	XM_038589176	protein_coding	11/20	.	XM_038589176.1:c.1783T>C	XP_038445104.1:p.Phe595Leu	1785	1783	595	F/L	Ttt/Ctt	1	SNV	XP_038445104
chrUn_JAAHUQ010001286v1	40245	T	C	2	C	missense_variant	MODERATE	.	LOC119878561	Transcript	XM_038589177	protein_coding	11/20	.	XM_038589177.1:c.1783T>C	XP_038445105.1:p.Phe595Leu	1785	1783	595	F/L	Ttt/Ctt	1	SNV	XP_038445105
chrUn_JAAHUQ010001286v1	40245	T	C	2	C	missense_variant	MODERATE	.	LOC119878561	Transcript	XM_038589178	protein_coding	11/19	.	XM_038589178.1:c.1783T>C	XP_038445106.1:p.Phe595Leu	1785	1783	595	F/L	Ttt/Ctt	1	SNV	XP_038445106
chrUn_JAAHUQ010001286v1	40245	T	C	2	C	missense_variant	MODERATE	.	LOC119878561	Transcript	XM_038589179	protein_coding	11/21	.	XM_038589179.1:c.1783T>C	XP_038445107.1:p.Phe595Leu	1785	1783	595	F/L	Ttt/Ctt	1	SNV	XP_038445107
chrUn_JAAHUQ010001286v1	40245	T	C	2	C	missense_variant	MODERATE	.	LOC119878561	Transcript	XM_038589180	protein_coding	11/19	.	XM_038589180.1:c.1783T>C	XP_038445108.1:p.Phe595Leu	1785	1783	595	F/L	Ttt/Ctt	1	SNV	XP_038445108
chrUn_JAAHUQ010001286v1	40245	T	C	2	C	missense_variant	MODERATE	.	LOC119878561	Transcript	XM_038589181	protein_coding	6/15	.	XM_038589181.1:c.1315T>C	XP_038445109.1:p.Phe439Leu	1330	1315	439	F/L	Ttt/Ctt	1	SNV	XP_038445109
chrUn_JAAHUQ010001286v1	40245	T	C	2	C	missense_variant	MODERATE	.	LOC119878561	Transcript	XM_038589183	protein_coding	11/19	.	XM_038589183.1:c.1783T>C	XP_038445111.1:p.Phe595Leu	1785	1783	595	F/L	Ttt/Ctt	1	SNV	XP_038445111
chrUn_JAAHUQ010001286v1	40245	T	C	2	C	missense_variant	MODERATE	.	LOC119878561	Transcript	XM_038589184	protein_coding	11/19	.	XM_038589184.1:c.1783T>C	XP_038445112.1:p.Phe595Leu	1785	1783	595	F/L	Ttt/Ctt	1	SNV	XP_038445112
chrUn_JAAHUQ010001286v1	40245	T	C	2	C	missense_variant	MODERATE	.	LOC119878561	Transcript	XM_038589185	protein_coding	11/18	.	XM_038589185.1:c.1783T>C	XP_038445113.1:p.Phe595Leu	1785	1783	595	F/L	Ttt/Ctt	1	SNV	XP_038445113
chrUn_JAAHUQ010001286v1	40245	T	C	2	C	missense_variant	MODERATE	.	LOC119878561	Transcript	XM_038589186	protein_coding	11/17	.	XM_038589186.1:c.1783T>C	XP_038445114.1:p.Phe595Leu	1785	1783	595	F/L	Ttt/Ctt	1	SNV	XP_038445114
chrUn_JAAHUQ010001286v1	40245	T	C	2	C	missense_variant	MODERATE	.	LOC119878561	Transcript	XM_038589187	protein_coding	11/16	.	XM_038589187.1:c.1783T>C	XP_038445115.1:p.Phe595Leu	1785	1783	595	F/L	Ttt/Ctt	1	SNV	XP_038445115
chrUn_JAAHUQ010001286v1	42951	ATGC	A	2	-	inframe_deletion	MODERATE	.	LOC119878561	Transcript	XM_038589176	protein_coding	12/20	.	XM_038589176.1:c.1945_1947del	XP_038445104.1:p.Ala649del	1922-1924	1920-1922	640-641	DA/D	gaTGCt/gat	1	deletion	XP_038445104
chrUn_JAAHUQ010001286v1	42951	ATGC	A	2	-	inframe_deletion	MODERATE	.	LOC119878561	Transcript	XM_038589177	protein_coding	12/20	.	XM_038589177.1:c.1945_1947del	XP_038445105.1:p.Ala649del	1922-1924	1920-1922	640-641	DA/D	gaTGCt/gat	1	deletion	XP_038445105
chrUn_JAAHUQ010001286v1	42951	ATGC	A	2	-	inframe_deletion	MODERATE	.	LOC119878561	Transcript	XM_038589178	protein_coding	12/19	.	XM_038589178.1:c.1945_1947del	XP_038445106.1:p.Ala649del	1922-1924	1920-1922	640-641	DA/D	gaTGCt/gat	1	deletion	XP_038445106
chrUn_JAAHUQ010001286v1	42951	ATGC	A	2	-	inframe_deletion	MODERATE	.	LOC119878561	Transcript	XM_038589179	protein_coding	12/21	.	XM_038589179.1:c.1945_1947del	XP_038445107.1:p.Ala649del	1922-1924	1920-1922	640-641	DA/D	gaTGCt/gat	1	deletion	XP_038445107
chrUn_JAAHUQ010001286v1	42951	ATGC	A	2	-	inframe_deletion	MODERATE	.	LOC119878561	Transcript	XM_038589180	protein_coding	12/19	.	XM_038589180.1:c.1945_1947del	XP_038445108.1:p.Ala649del	1922-1924	1920-1922	640-641	DA/D	gaTGCt/gat	1	deletion	XP_038445108
chrUn_JAAHUQ010001286v1	42951	ATGC	A	2	-	inframe_deletion	MODERATE	.	LOC119878561	Transcript	XM_038589181	protein_coding	7/15	.	XM_038589181.1:c.1477_1479del	XP_038445109.1:p.Ala493del	1467-1469	1452-1454	484-485	DA/D	gaTGCt/gat	1	deletion	XP_038445109
chrUn_JAAHUQ010001286v1	42951	ATGC	A	2	-	inframe_deletion	MODERATE	.	LOC119878561	Transcript	XM_038589183	protein_coding	12/19	.	XM_038589183.1:c.1945_1947del	XP_038445111.1:p.Ala649del	1922-1924	1920-1922	640-641	DA/D	gaTGCt/gat	1	deletion	XP_038445111
chrUn_JAAHUQ010001286v1	42951	ATGC	A	2	-	inframe_deletion	MODERATE	.	LOC119878561	Transcript	XM_038589184	protein_coding	12/19	.	XM_038589184.1:c.1945_1947del	XP_038445112.1:p.Ala649del	1922-1924	1920-1922	640-641	DA/D	gaTGCt/gat	1	deletion	XP_038445112
chrUn_JAAHUQ010001286v1	42951	ATGC	A	2	-	inframe_deletion	MODERATE	.	LOC119878561	Transcript	XM_038589185	protein_coding	12/18	.	XM_038589185.1:c.1945_1947del	XP_038445113.1:p.Ala649del	1922-1924	1920-1922	640-641	DA/D	gaTGCt/gat	1	deletion	XP_038445113
chrUn_JAAHUQ010001286v1	42951	ATGC	A	2	-	inframe_deletion	MODERATE	.	LOC119878561	Transcript	XM_038589186	protein_coding	12/17	.	XM_038589186.1:c.1945_1947del	XP_038445114.1:p.Ala649del	1922-1924	1920-1922	640-641	DA/D	gaTGCt/gat	1	deletion	XP_038445114
chrUn_JAAHUQ010001286v1	42951	ATGC	A	2	-	inframe_deletion	MODERATE	.	LOC119878561	Transcript	XM_038589187	protein_coding	12/16	.	XM_038589187.1:c.1945_1947del	XP_038445115.1:p.Ala649del	1922-1924	1920-1922	640-641	DA/D	gaTGCt/gat	1	deletion	XP_038445115
chrUn_JAAHUQ010001286v1	43005	T	TTGCTGC	1	TGCTGC	inframe_insertion	MODERATE	.	LOC119878561	Transcript	XM_038589176	protein_coding	12/20	.	XM_038589176.1:c.1996_2001dup	XP_038445104.1:p.Ala666_Ala667dup	1975-1976	1973-1974	658	V/VAA	gtt/gtTGCTGCt	1	insertion	XP_038445104
chrUn_JAAHUQ010001286v1	43005	T	TTGCTGC	1	TGCTGC	inframe_insertion	MODERATE	.	LOC119878561	Transcript	XM_038589177	protein_coding	12/20	.	XM_038589177.1:c.1996_2001dup	XP_038445105.1:p.Ala666_Ala667dup	1975-1976	1973-1974	658	V/VAA	gtt/gtTGCTGCt	1	insertion	XP_038445105
chrUn_JAAHUQ010001286v1	43005	T	TTGCTGC	1	TGCTGC	inframe_insertion	MODERATE	.	LOC119878561	Transcript	XM_038589178	protein_coding	12/19	.	XM_038589178.1:c.1996_2001dup	XP_038445106.1:p.Ala666_Ala667dup	1975-1976	1973-1974	658	V/VAA	gtt/gtTGCTGCt	1	insertion	XP_038445106
chrUn_JAAHUQ010001286v1	43005	T	TTGCTGC	1	TGCTGC	inframe_insertion	MODERATE	.	LOC119878561	Transcript	XM_038589179	protein_coding	12/21	.	XM_038589179.1:c.1996_2001dup	XP_038445107.1:p.Ala666_Ala667dup	1975-1976	1973-1974	658	V/VAA	gtt/gtTGCTGCt	1	insertion	XP_038445107
chrUn_JAAHUQ010001286v1	43005	T	TTGCTGC	1	TGCTGC	inframe_insertion	MODERATE	.	LOC119878561	Transcript	XM_038589180	protein_coding	12/19	.	XM_038589180.1:c.1996_2001dup	XP_038445108.1:p.Ala666_Ala667dup	1975-1976	1973-1974	658	V/VAA	gtt/gtTGCTGCt	1	insertion	XP_038445108
chrUn_JAAHUQ010001286v1	43005	T	TTGCTGC	1	TGCTGC	inframe_insertion	MODERATE	.	LOC119878561	Transcript	XM_038589181	protein_coding	7/15	.	XM_038589181.1:c.1528_1533dup	XP_038445109.1:p.Ala510_Ala511dup	1520-1521	1505-1506	502	V/VAA	gtt/gtTGCTGCt	1	insertion	XP_038445109
chrUn_JAAHUQ010001286v1	43005	T	TTGCTGC	1	TGCTGC	inframe_insertion	MODERATE	.	LOC119878561	Transcript	XM_038589183	protein_coding	12/19	.	XM_038589183.1:c.1996_2001dup	XP_038445111.1:p.Ala666_Ala667dup	1975-1976	1973-1974	658	V/VAA	gtt/gtTGCTGCt	1	insertion	XP_038445111
chrUn_JAAHUQ010001286v1	43005	T	TTGCTGC	1	TGCTGC	inframe_insertion	MODERATE	.	LOC119878561	Transcript	XM_038589184	protein_coding	12/19	.	XM_038589184.1:c.1996_2001dup	XP_038445112.1:p.Ala666_Ala667dup	1975-1976	1973-1974	658	V/VAA	gtt/gtTGCTGCt	1	insertion	XP_038445112
chrUn_JAAHUQ010001286v1	43005	T	TTGCTGC	1	TGCTGC	inframe_insertion	MODERATE	.	LOC119878561	Transcript	XM_038589185	protein_coding	12/18	.	XM_038589185.1:c.1996_2001dup	XP_038445113.1:p.Ala666_Ala667dup	1975-1976	1973-1974	658	V/VAA	gtt/gtTGCTGCt	1	insertion	XP_038445113
chrUn_JAAHUQ010001286v1	43005	T	TTGCTGC	1	TGCTGC	inframe_insertion	MODERATE	.	LOC119878561	Transcript	XM_038589186	protein_coding	12/17	.	XM_038589186.1:c.1996_2001dup	XP_038445114.1:p.Ala666_Ala667dup	1975-1976	1973-1974	658	V/VAA	gtt/gtTGCTGCt	1	insertion	XP_038445114
chrUn_JAAHUQ010001286v1	43005	T	TTGCTGC	1	TGCTGC	inframe_insertion	MODERATE	.	LOC119878561	Transcript	XM_038589187	protein_coding	12/16	.	XM_038589187.1:c.1996_2001dup	XP_038445115.1:p.Ala666_Ala667dup	1975-1976	1973-1974	658	V/VAA	gtt/gtTGCTGCt	1	insertion	XP_038445115
chrUn_JAAHUQ010001291v1	51823	AG	A	2	-	frameshift_variant&splice_region_variant	HIGH	.	OR4A40	Transcript	NM_001389174	protein_coding	2/2	.	NM_001389174.1:c.567del	NP_001376103.1:p.Tyr190ThrfsTer2	567	567	189	T/X	acC/ac	-1	deletion	NP_001376103
chrUn_JAAHUQ010001372v1	9335	A	G	2	G	missense_variant	MODERATE	.	LOC119878651	Transcript	XM_038589241	protein_coding	1/1	.	XM_038589241.1:c.92T>C	XP_038445169.1:p.Phe31Ser	140	92	31	F/S	tTc/tCc	-1	SNV	XP_038445169
chrUn_JAAHUQ010001376v1	29083	T	G	2	G	missense_variant	MODERATE	.	LOC119878654	Transcript	XM_038589243	protein_coding	1/1	.	XM_038589243.1:c.1367T>G	XP_038445171.1:p.Ile456Arg	1367	1367	456	I/R	aTa/aGa	1	SNV	XP_038445171
chrUn_JAAHUQ010001376v1	29239	G	A	1	A	missense_variant	MODERATE	.	LOC119878654	Transcript	XM_038589243	protein_coding	1/1	.	XM_038589243.1:c.1523G>A	XP_038445171.1:p.Arg508His	1523	1523	508	R/H	cGt/cAt	1	SNV	XP_038445171
chrUn_JAAHUQ010001376v1	122263	T	C	1	C	missense_variant	MODERATE	.	LOC119868989	Transcript	XM_038589246	protein_coding	2/2	.	XM_038589246.1:c.95T>C	XP_038445174.1:p.Met32Thr	213	95	32	M/T	aTg/aCg	1	SNV	XP_038445174
chrUn_JAAHUQ010001397v1	48570	G	C	1	C	missense_variant	MODERATE	.	LOC119868903	Transcript	XM_038589259	protein_coding	2/7	.	XM_038589259.1:c.66G>C	XP_038445187.1:p.Gln22His	546	66	22	Q/H	caG/caC	1	SNV	XP_038445187
chrUn_JAAHUQ010001450v1	51704	A	G	1	G	missense_variant	MODERATE	.	LOC119878699	Transcript	XM_038589281	protein_coding	6/8	.	XM_038589281.1:c.887A>G	XP_038445209.1:p.Asn296Ser	1395	887	296	N/S	aAt/aGt	1	SNV	XP_038445209
chrUn_JAAHUQ010001450v1	51704	A	G	1	G	missense_variant	MODERATE	.	LOC119878699	Transcript	XM_038589282	protein_coding	10/12	.	XM_038589282.1:c.584A>G	XP_038445210.1:p.Asn195Ser	1987	584	195	N/S	aAt/aGt	1	SNV	XP_038445210
chrUn_JAAHUQ010001450v1	51704	A	G	1	G	missense_variant	MODERATE	.	LOC119878699	Transcript	XM_038589283	protein_coding	10/12	.	XM_038589283.1:c.584A>G	XP_038445211.1:p.Asn195Ser	2685	584	195	N/S	aAt/aGt	1	SNV	XP_038445211
chrUn_JAAHUQ010001450v1	51704	A	G	1	G	missense_variant	MODERATE	.	LOC119878699	Transcript	XM_038589284	protein_coding	10/12	.	XM_038589284.1:c.584A>G	XP_038445212.1:p.Asn195Ser	1984	584	195	N/S	aAt/aGt	1	SNV	XP_038445212
chrUn_JAAHUQ010001450v1	51704	A	G	1	G	missense_variant	MODERATE	.	LOC119878699	Transcript	XM_038589285	protein_coding	9/11	.	XM_038589285.1:c.584A>G	XP_038445213.1:p.Asn195Ser	1760	584	195	N/S	aAt/aGt	1	SNV	XP_038445213
chrUn_JAAHUQ010001450v1	51704	A	G	1	G	missense_variant	MODERATE	.	LOC119878699	Transcript	XM_038589286	protein_coding	9/11	.	XM_038589286.1:c.584A>G	XP_038445214.1:p.Asn195Ser	2458	584	195	N/S	aAt/aGt	1	SNV	XP_038445214
chrUn_JAAHUQ010001450v1	51704	A	G	1	G	missense_variant	MODERATE	.	LOC119878699	Transcript	XM_038589287	protein_coding	8/10	.	XM_038589287.1:c.584A>G	XP_038445215.1:p.Asn195Ser	1682	584	195	N/S	aAt/aGt	1	SNV	XP_038445215
chrUn_JAAHUQ010001491v1	11171	A	G	1	G	missense_variant	MODERATE	.	LOC119878733	Transcript	XM_038589303	protein_coding	2/2	.	XM_038589303.1:c.439A>G	XP_038445231.1:p.Ser147Gly	544	439	147	S/G	Agc/Ggc	1	SNV	XP_038445231
chrUn_JAAHUQ010001491v1	11171	A	G	1	G	missense_variant	MODERATE	.	LOC119878733	Transcript	XM_038589304	protein_coding	2/2	.	XM_038589304.1:c.175A>G	XP_038445232.1:p.Ser59Gly	401	175	59	S/G	Agc/Ggc	1	SNV	XP_038445232
chrUn_JAAHUQ010001551v1	31725	T	C	2	C	missense_variant	MODERATE	.	LOC119878788	Transcript	XM_038589359	protein_coding	8/12	.	XM_038589359.1:c.860A>G	XP_038445287.1:p.His287Arg	907	860	287	H/R	cAt/cGt	-1	SNV	XP_038445287
chrUn_JAAHUQ010001551v1	31725	T	C	2	C	missense_variant	MODERATE	.	LOC119878788	Transcript	XM_038589360	protein_coding	7/11	.	XM_038589360.1:c.806A>G	XP_038445288.1:p.His269Arg	853	806	269	H/R	cAt/cGt	-1	SNV	XP_038445288
chrUn_JAAHUQ010001551v1	31725	T	C	2	C	missense_variant	MODERATE	.	LOC119878788	Transcript	XM_038589361	protein_coding	9/13	.	XM_038589361.1:c.806A>G	XP_038445289.1:p.His269Arg	1003	806	269	H/R	cAt/cGt	-1	SNV	XP_038445289
chrUn_JAAHUQ010001571v1	18297	TTGC	T	2	-	inframe_deletion	MODERATE	.	LOC119878807	Transcript	XM_038589379	protein_coding	5/15	.	XM_038589379.1:c.580_582del	XP_038445307.1:p.Ala194del	784-786	558-560	186-187	VA/V	gtTGCt/gtt	1	deletion	XP_038445307
chrUn_JAAHUQ010001612v1	30475	G	A	2	A	missense_variant	MODERATE	.	LOC119868834	Transcript	XM_038589396	protein_coding	3/4	.	XM_038589396.1:c.532G>A	XP_038445324.1:p.Gly178Ser	532	532	178	G/S	Ggt/Agt	1	SNV	XP_038445324
chrUn_JAAHUQ010001721v1	47104	A	T	1	T	missense_variant	MODERATE	.	LOC119878908	Transcript	XM_038589446	protein_coding	3/9	.	XM_038589446.1:c.258A>T	XP_038445374.1:p.Glu86Asp	599	258	86	E/D	gaA/gaT	1	SNV	XP_038445374
chrUn_JAAHUQ010001751v1	18278	A	C	1	C	missense_variant	MODERATE	.	LOC119878915	Transcript	XM_038589453	protein_coding	1/1	.	XM_038589453.1:c.1575T>G	XP_038445381.1:p.Ser525Arg	1575	1575	525	S/R	agT/agG	-1	SNV	XP_038445381
chrUn_JAAHUQ010001751v1	18688	C	T	1	T	missense_variant	MODERATE	.	LOC119878915	Transcript	XM_038589453	protein_coding	1/1	.	XM_038589453.1:c.1165G>A	XP_038445381.1:p.Glu389Lys	1165	1165	389	E/K	Gaa/Aaa	-1	SNV	XP_038445381
chrUn_JAAHUQ010001751v1	19567	G	A	1	A	stop_gained	HIGH	.	LOC119878915	Transcript	XM_038589453	protein_coding	1/1	.	XM_038589453.1:c.286C>T	XP_038445381.1:p.Gln96Ter	286	286	96	Q/*	Cag/Tag	-1	SNV	XP_038445381
chrUn_JAAHUQ010001751v1	19789	A	C	1	C	missense_variant	MODERATE	.	LOC119878915	Transcript	XM_038589453	protein_coding	1/1	.	XM_038589453.1:c.64T>G	XP_038445381.1:p.Ser22Ala	64	64	22	S/A	Tca/Gca	-1	SNV	XP_038445381
chrUn_JAAHUQ010001751v1	24922	T	G	1	G	missense_variant	MODERATE	.	LOC119868884	Transcript	XM_038589454	protein_coding	3/8	.	XM_038589454.1:c.252T>G	XP_038445382.1:p.Asp84Glu	252	252	84	D/E	gaT/gaG	1	SNV	XP_038445382
chrUn_JAAHUQ010001751v1	29763	G	A	1	A	missense_variant	MODERATE	.	LOC119868884	Transcript	XM_038589454	protein_coding	4/8	.	XM_038589454.1:c.308G>A	XP_038445382.1:p.Arg103His	308	308	103	R/H	cGt/cAt	1	SNV	XP_038445382
chrUn_JAAHUQ010001751v1	29798	C	CA	1	A	frameshift_variant	HIGH	.	LOC119868884	Transcript	XM_038589454	protein_coding	4/8	.	XM_038589454.1:c.344dup	XP_038445382.1:p.His115GlnfsTer13	343-344	343-344	115	H/QX	cac/cAac	1	insertion	XP_038445382
chrUn_JAAHUQ010001751v1	29799	A	AC	1	C	frameshift_variant	HIGH	.	LOC119868884	Transcript	XM_038589454	protein_coding	4/8	.	XM_038589454.1:c.345dup	XP_038445382.1:p.Ala116ArgfsTer12	344-345	344-345	115	H/HX	cac/caCc	1	insertion	XP_038445382
chrUn_JAAHUQ010001751v1	29811	G	A	1	A	missense_variant	MODERATE	.	LOC119868884	Transcript	XM_038589454	protein_coding	4/8	.	XM_038589454.1:c.356G>A	XP_038445382.1:p.Ser119Asn	356	356	119	S/N	aGc/aAc	1	SNV	XP_038445382
chrUn_JAAHUQ010001751v1	29846	C	T	1	T	missense_variant	MODERATE	.	LOC119868884	Transcript	XM_038589454	protein_coding	4/8	.	XM_038589454.1:c.391C>T	XP_038445382.1:p.Arg131Cys	391	391	131	R/C	Cgc/Tgc	1	SNV	XP_038445382
chrUn_JAAHUQ010001751v1	30463	C	A	1	A	missense_variant	MODERATE	.	LOC119868884	Transcript	XM_038589454	protein_coding	5/8	.	XM_038589454.1:c.407C>A	XP_038445382.1:p.Ala136Asp	407	407	136	A/D	gCt/gAt	1	SNV	XP_038445382
chrUn_JAAHUQ010001751v1	30477	A	G	1	G	missense_variant	MODERATE	.	LOC119868884	Transcript	XM_038589454	protein_coding	5/8	.	XM_038589454.1:c.421A>G	XP_038445382.1:p.Arg141Gly	421	421	141	R/G	Agg/Ggg	1	SNV	XP_038445382
chrUn_JAAHUQ010001751v1	30508	T	C	1	C	missense_variant	MODERATE	.	LOC119868884	Transcript	XM_038589454	protein_coding	5/8	.	XM_038589454.1:c.452T>C	XP_038445382.1:p.Leu151Pro	452	452	151	L/P	cTc/cCc	1	SNV	XP_038445382
chrUn_JAAHUQ010001751v1	30602	C	G	1	G	missense_variant	MODERATE	.	LOC119868884	Transcript	XM_038589454	protein_coding	5/8	.	XM_038589454.1:c.546C>G	XP_038445382.1:p.Asp182Glu	546	546	182	D/E	gaC/gaG	1	SNV	XP_038445382
chrUn_JAAHUQ010001751v1	30626	G	C	1	C	missense_variant	MODERATE	.	LOC119868884	Transcript	XM_038589454	protein_coding	5/8	.	XM_038589454.1:c.570G>C	XP_038445382.1:p.Glu190Asp	570	570	190	E/D	gaG/gaC	1	SNV	XP_038445382
chrUn_JAAHUQ010001751v1	52801	A	T	1	T	missense_variant	MODERATE	.	LOC119878916	Transcript	XM_038589455	protein_coding	3/3	.	XM_038589455.1:c.179T>A	XP_038445383.1:p.Ile60Asn	179	179	60	I/N	aTt/aAt	-1	SNV	XP_038445383
chrUn_JAAHUQ010001821v1	29497	G	A	1	A	missense_variant	MODERATE	.	LOC119878954_1	Transcript	XM_038589471	protein_coding	4/5	.	XM_038589471.1:c.500G>A	XP_038445399.1:p.Arg167His	577	500	167	R/H	cGc/cAc	1	SNV	XP_038445399
chrUn_JAAHUQ010001821v1	29497	G	A	1	A	missense_variant	MODERATE	.	LOC119878954_1	Transcript	XM_038589472	protein_coding	4/5	.	XM_038589472.1:c.500G>A	XP_038445400.1:p.Arg167His	576	500	167	R/H	cGc/cAc	1	SNV	XP_038445400
chrUn_JAAHUQ010001821v1	29858	C	G	1	G	missense_variant	MODERATE	.	LOC119878954_1	Transcript	XM_038589471	protein_coding	5/5	.	XM_038589471.1:c.641C>G	XP_038445399.1:p.Ala214Gly	718	641	214	A/G	gCc/gGc	1	SNV	XP_038445399
chrUn_JAAHUQ010001821v1	29858	C	G	1	G	missense_variant	MODERATE	.	LOC119878954_1	Transcript	XM_038589472	protein_coding	5/5	.	XM_038589472.1:c.635C>G	XP_038445400.1:p.Ala212Gly	711	635	212	A/G	gCc/gGc	1	SNV	XP_038445400
chrUn_JAAHUQ010001837v1	24076	C	T	2	T	missense_variant	MODERATE	.	LOC119878965	Transcript	XM_038589478	protein_coding	2/5	.	XM_038589478.1:c.178G>A	XP_038445406.1:p.Gly60Arg	178	178	60	G/R	Ggg/Agg	-1	SNV	XP_038445406
chrUn_JAAHUQ010001837v1	24094	G	C	2	C	missense_variant	MODERATE	.	LOC119878965	Transcript	XM_038589478	protein_coding	2/5	.	XM_038589478.1:c.160C>G	XP_038445406.1:p.Leu54Val	160	160	54	L/V	Ctt/Gtt	-1	SNV	XP_038445406
chrUn_JAAHUQ010001862v1	27792	G	T	2	T	missense_variant	MODERATE	.	LOC119878954_2	Transcript	XM_038589497	protein_coding	5/5	.	XM_038589497.1:c.625C>A	XP_038445425.1:p.Pro209Thr	676	625	209	P/T	Ccc/Acc	-1	SNV	XP_038445425
chrUn_JAAHUQ010001905v1	7942	A	G	2	G	missense_variant	MODERATE	.	LOC119879041	Transcript	XM_038589508	protein_coding	4/4	.	XM_038589508.1:c.326T>C	XP_038445436.1:p.Leu109Ser	932	326	109	L/S	tTg/tCg	-1	SNV	XP_038445436
chrUn_JAAHUQ010001905v1	7942	A	G	2	G	missense_variant	MODERATE	.	LOC119879041	Transcript	XM_038589509	protein_coding	4/4	.	XM_038589509.1:c.326T>C	XP_038445437.1:p.Leu109Ser	959	326	109	L/S	tTg/tCg	-1	SNV	XP_038445437
chrUn_JAAHUQ010001905v1	7942	A	G	2	G	missense_variant	MODERATE	.	LOC119879041	Transcript	XM_038589510	protein_coding	4/4	.	XM_038589510.1:c.326T>C	XP_038445438.1:p.Leu109Ser	1046	326	109	L/S	tTg/tCg	-1	SNV	XP_038445438
chrUn_JAAHUQ010001905v1	7942	A	G	2	G	missense_variant	MODERATE	.	LOC119879041	Transcript	XM_038589511	protein_coding	4/4	.	XM_038589511.1:c.326T>C	XP_038445439.1:p.Leu109Ser	843	326	109	L/S	tTg/tCg	-1	SNV	XP_038445439
chrUn_JAAHUQ010001905v1	7942	A	G	2	G	missense_variant	MODERATE	.	LOC119879041	Transcript	XM_038589512	protein_coding	4/4	.	XM_038589512.1:c.326T>C	XP_038445440.1:p.Leu109Ser	887	326	109	L/S	tTg/tCg	-1	SNV	XP_038445440
chrUn_JAAHUQ010001905v1	7942	A	G	2	G	missense_variant	MODERATE	.	LOC119879041	Transcript	XM_038589513	protein_coding	3/3	.	XM_038589513.1:c.326T>C	XP_038445441.1:p.Leu109Ser	846	326	109	L/S	tTg/tCg	-1	SNV	XP_038445441
chrUn_JAAHUQ010001905v1	7942	A	G	2	G	missense_variant	MODERATE	.	LOC119879041	Transcript	XM_038589514	protein_coding	3/3	.	XM_038589514.1:c.326T>C	XP_038445442.1:p.Leu109Ser	812	326	109	L/S	tTg/tCg	-1	SNV	XP_038445442
chrUn_JAAHUQ010001955v1	20038	GC	G	1	-	frameshift_variant	HIGH	.	LOC119879069	Transcript	XM_038589528	protein_coding	1/8	.	XM_038589528.1:c.133del	XP_038445456.1:p.Leu45SerfsTer62	127	127	43	P/X	Ccc/cc	1	deletion	XP_038445456
chrUn_JAAHUQ010001955v1	20181	T	G	2	G	missense_variant	MODERATE	.	LOC119879069	Transcript	XM_038589528	protein_coding	1/8	.	XM_038589528.1:c.269T>G	XP_038445456.1:p.Leu90Arg	269	269	90	L/R	cTg/cGg	1	SNV	XP_038445456
chrUn_JAAHUQ010001955v1	49204	A	G	2	G	missense_variant	MODERATE	.	LOC119879069	Transcript	XM_038589528	protein_coding	8/8	.	XM_038589528.1:c.1201A>G	XP_038445456.1:p.Arg401Gly	1201	1201	401	R/G	Aga/Gga	1	SNV	XP_038445456
chrUn_JAAHUQ010001960v1	88	T	G	2	G	stop_gained	HIGH	.	LOC119879073	Transcript	XM_038589530	protein_coding	1/6	.	XM_038589530.1:c.84T>G	XP_038445458.1:p.Tyr28Ter	84	84	28	Y/*	taT/taG	1	SNV	XP_038445458
chrUn_JAAHUQ010001960v1	129	G	T	2	T	missense_variant	MODERATE	.	LOC119879073	Transcript	XM_038589530	protein_coding	1/6	.	XM_038589530.1:c.125G>T	XP_038445458.1:p.Ser42Ile	125	125	42	S/I	aGc/aTc	1	SNV	XP_038445458
chrUn_JAAHUQ010001995v1	22796	T	G	1	G	missense_variant	MODERATE	.	LOC119879088	Transcript	XM_038589546	protein_coding	4/4	.	XM_038589546.1:c.542A>C	XP_038445474.1:p.Lys181Thr	634	542	181	K/T	aAa/aCa	-1	SNV	XP_038445474
chrUn_JAAHUQ010002014v1	27623	C	T	2	T	missense_variant	MODERATE	.	LOC119879107	Transcript	XM_038589555	protein_coding	5/9	.	XM_038589555.1:c.589G>A	XP_038445483.1:p.Ala197Thr	624	589	197	A/T	Gct/Act	-1	SNV	XP_038445483
chrUn_JAAHUQ010002014v1	27623	C	T	2	T	missense_variant	MODERATE	.	LOC119879107	Transcript	XM_038589556	protein_coding	5/9	.	XM_038589556.1:c.589G>A	XP_038445484.1:p.Ala197Thr	623	589	197	A/T	Gct/Act	-1	SNV	XP_038445484
chrUn_JAAHUQ010002014v1	27623	C	T	2	T	missense_variant	MODERATE	.	LOC119879107	Transcript	XM_038589557	protein_coding	5/10	.	XM_038589557.1:c.589G>A	XP_038445485.1:p.Ala197Thr	624	589	197	A/T	Gct/Act	-1	SNV	XP_038445485
chrUn_JAAHUQ010002032v1	13532	C	T	1	T	missense_variant	MODERATE	.	LOC119879118	Transcript	XM_038589567	protein_coding	4/6	.	XM_038589567.1:c.785G>A	XP_038445495.1:p.Gly262Glu	785	785	262	G/E	gGg/gAg	-1	SNV	XP_038445495
chrUn_JAAHUQ010002097v1	38412	G	A	1	A	missense_variant	MODERATE	.	LOC119879180	Transcript	XM_038589590	protein_coding	4/8	.	XM_038589590.1:c.482C>T	XP_038445518.1:p.Pro161Leu	482	482	161	P/L	cCt/cTt	-1	SNV	XP_038445518
chrUn_JAAHUQ010002266v1	1906	ACC	A	1	-	frameshift_variant	HIGH	.	LOC119879267	Transcript	XM_038589631	protein_coding	4/4	.	XM_038589631.1:c.2335_2336del	XP_038445559.1:p.Gly779Ter	2335-2336	2335-2336	779	G/X	GGt/t	-1	deletion	XP_038445559
chrUn_JAAHUQ010002346v1	3197	A	G	1	G	missense_variant	MODERATE	.	LOC119874679	Transcript	XM_038589652	protein_coding	5/5	.	XM_038589652.1:c.848T>C	XP_038445580.1:p.Leu283Ser	912	848	283	L/S	tTg/tCg	-1	SNV	XP_038445580
chrUn_JAAHUQ010002381v1	15901	AC	A	1	-	frameshift_variant	HIGH	.	LOC119879327	Transcript	XM_038589663	protein_coding	5/5	.	XM_038589663.1:c.2477del	XP_038445591.1:p.Pro826ArgfsTer41	2476	2476	826	P/X	Ccg/cg	1	deletion	XP_038445591
chrUn_JAAHUQ010002381v1	15902	CCGGG	C,*	1,1	-	frameshift_variant	HIGH	.	LOC119879327	Transcript	XM_038589663	protein_coding	5/5	.	XM_038589663.1:c.2477_2480del	XP_038445591.1:p.Pro826ArgfsTer40	2477-2480	2477-2480	826-827	PG/X	cCGGGg/cg	1	sequence_alteration	XP_038445591
chrUn_JAAHUQ010002381v1	15997	C	A	2	A	missense_variant	MODERATE	.	LOC119879327	Transcript	XM_038589663	protein_coding	5/5	.	XM_038589663.1:c.2571C>A	XP_038445591.1:p.His857Gln	2571	2571	857	H/Q	caC/caA	1	SNV	XP_038445591
chrUn_JAAHUQ010002381v1	16274	C	A	2	A	missense_variant	MODERATE	.	LOC119879327	Transcript	XM_038589663	protein_coding	5/5	.	XM_038589663.1:c.2848C>A	XP_038445591.1:p.Gln950Lys	2848	2848	950	Q/K	Caa/Aaa	1	SNV	XP_038445591
chrUn_JAAHUQ010002486v1	30772	A	G	1	G	missense_variant	MODERATE	.	LOC119879389	Transcript	XM_038589684	protein_coding	1/6	.	XM_038589684.1:c.559T>C	XP_038445612.1:p.Cys187Arg	559	559	187	C/R	Tgt/Cgt	-1	SNV	XP_038445612
chrUn_JAAHUQ010002486v1	31212	T	A	1	A	missense_variant	MODERATE	.	LOC119879389	Transcript	XM_038589684	protein_coding	1/6	.	XM_038589684.1:c.119A>T	XP_038445612.1:p.Glu40Val	119	119	40	E/V	gAg/gTg	-1	SNV	XP_038445612
chrUn_JAAHUQ010002552v1	24334	C	A	1	A	missense_variant	MODERATE	.	LOC119879416	Transcript	XM_038589705	protein_coding	3/6	.	XM_038589705.1:c.417G>T	XP_038445633.1:p.Glu139Asp	477	417	139	E/D	gaG/gaT	-1	SNV	XP_038445633
chrUn_JAAHUQ010002552v1	24358	G	C	1	C	missense_variant	MODERATE	.	LOC119879416	Transcript	XM_038589705	protein_coding	3/6	.	XM_038589705.1:c.393C>G	XP_038445633.1:p.Asp131Glu	453	393	131	D/E	gaC/gaG	-1	SNV	XP_038445633
chrUn_JAAHUQ010002552v1	25133	A	C	2	C	missense_variant	MODERATE	.	LOC119879416	Transcript	XM_038589705	protein_coding	2/6	.	XM_038589705.1:c.220T>G	XP_038445633.1:p.Ser74Ala	280	220	74	S/A	Tca/Gca	-1	SNV	XP_038445633
chrUn_JAAHUQ010002552v1	25207	G	A	1	A	missense_variant	MODERATE	.	LOC119879416	Transcript	XM_038589705	protein_coding	2/6	.	XM_038589705.1:c.146C>T	XP_038445633.1:p.Thr49Ile	206	146	49	T/I	aCc/aTc	-1	SNV	XP_038445633
chrUn_JAAHUQ010002552v1	25208	T	A	1	A	missense_variant	MODERATE	.	LOC119879416	Transcript	XM_038589705	protein_coding	2/6	.	XM_038589705.1:c.145A>T	XP_038445633.1:p.Thr49Ser	205	145	49	T/S	Acc/Tcc	-1	SNV	XP_038445633
chrUn_JAAHUQ010002750v1	654	G	A	1	A	missense_variant	MODERATE	.	LOC119879516	Transcript	XM_038589752	protein_coding	8/8	.	XM_038589752.1:c.950C>T	XP_038445680.1:p.Ala317Val	1150	950	317	A/V	gCa/gTa	-1	SNV	XP_038445680
chrUn_JAAHUQ010002750v1	666	C	T	1	T	missense_variant	MODERATE	.	LOC119879516	Transcript	XM_038589752	protein_coding	8/8	.	XM_038589752.1:c.938G>A	XP_038445680.1:p.Arg313His	1138	938	313	R/H	cGt/cAt	-1	SNV	XP_038445680
chrUn_MU018704v1	392732	CG	C	2	-	frameshift_variant&splice_region_variant	HIGH	.	LOC119878232	Transcript	XM_038588915	protein_coding	2/6	.	XM_038588915.1:c.23del	XP_038444843.1:p.Arg8GlnfsTer24	23	23	8	R/X	cGa/ca	1	deletion	XP_038444843
chrUn_MU018704v1	392872	G	T	2	T	missense_variant	MODERATE	.	LOC119878232	Transcript	XM_038588915	protein_coding	2/6	.	XM_038588915.1:c.162G>T	XP_038444843.1:p.Leu54Phe	162	162	54	L/F	ttG/ttT	1	SNV	XP_038444843
chrUn_MU018704v1	393725	C	T	2	T	missense_variant	MODERATE	.	LOC119878232	Transcript	XM_038588915	protein_coding	2/6	.	XM_038588915.1:c.1015C>T	XP_038444843.1:p.Arg339Cys	1015	1015	339	R/C	Cgt/Tgt	1	SNV	XP_038444843
chrUn_MU018704v1	393939	C	T	1	T	missense_variant	MODERATE	.	LOC119878232	Transcript	XM_038588915	protein_coding	2/6	.	XM_038588915.1:c.1229C>T	XP_038444843.1:p.Ala410Val	1229	1229	410	A/V	gCg/gTg	1	SNV	XP_038444843
chrUn_MU018704v1	395118	G	T	2	T	missense_variant	MODERATE	.	LOC119878232	Transcript	XM_038588915	protein_coding	4/6	.	XM_038588915.1:c.2405G>T	XP_038444843.1:p.Arg802Ile	2405	2405	802	R/I	aGa/aTa	1	SNV	XP_038444843
chrUn_MU018704v1	395516	G	C	2	C	missense_variant	MODERATE	.	LOC119878232	Transcript	XM_038588915	protein_coding	6/6	.	XM_038588915.1:c.2800G>C	XP_038444843.1:p.Gly934Arg	2800	2800	934	G/R	Ggt/Cgt	1	SNV	XP_038444843
chrUn_MU018704v1	395612	T	C	2	C	missense_variant	MODERATE	.	LOC119878232	Transcript	XM_038588915	protein_coding	6/6	.	XM_038588915.1:c.2896T>C	XP_038444843.1:p.Cys966Arg	2896	2896	966	C/R	Tgc/Cgc	1	SNV	XP_038444843
chrUn_MU018704v1	414001	G	C	2	C	missense_variant	MODERATE	.	LOC119878233	Transcript	XM_038588916	protein_coding	6/6	.	XM_038588916.1:c.985C>G	XP_038444844.1:p.Pro329Ala	1051	985	329	P/A	Ccg/Gcg	-1	SNV	XP_038444844
chrUn_MU018704v1	423788	A	G	1	G	missense_variant	MODERATE	.	LOC119878242	Transcript	XM_038588921	protein_coding	7/22	.	XM_038588921.1:c.586A>G	XP_038444849.1:p.Ser196Gly	716	586	196	S/G	Agc/Ggc	1	SNV	XP_038444849
chrUn_MU018704v1	425955	C	T	1	T	missense_variant	MODERATE	.	LOC119878242	Transcript	XM_038588921	protein_coding	9/22	.	XM_038588921.1:c.917C>T	XP_038444849.1:p.Thr306Ile	1047	917	306	T/I	aCa/aTa	1	SNV	XP_038444849
chrUn_MU018711v1	28503	C	T	2	T	missense_variant	MODERATE	.	LOC119878314	Transcript	XM_038588953	protein_coding	2/4	.	XM_038588953.1:c.527G>A	XP_038444881.1:p.Cys176Tyr	527	527	176	C/Y	tGc/tAc	-1	SNV	XP_038444881
chrUn_MU018711v1	219642	T	C	1	C	missense_variant	MODERATE	.	LOC119878318	Transcript	XM_038588954	protein_coding	8/9	.	XM_038588954.1:c.1003A>G	XP_038444882.1:p.Thr335Ala	1003	1003	335	T/A	Aca/Gca	-1	SNV	XP_038444882
chrUn_MU018711v1	219682	A	T	1	T	stop_gained	HIGH	.	LOC119878318	Transcript	XM_038588954	protein_coding	8/9	.	XM_038588954.1:c.963T>A	XP_038444882.1:p.Tyr321Ter	963	963	321	Y/*	taT/taA	-1	SNV	XP_038444882
chrUn_MU018711v1	223361	G	A	1	A	missense_variant	MODERATE	.	LOC119878318	Transcript	XM_038588954	protein_coding	7/9	.	XM_038588954.1:c.893C>T	XP_038444882.1:p.Ala298Val	893	893	298	A/V	gCc/gTc	-1	SNV	XP_038444882
chrUn_MU018711v1	223481	A	G	1	G	missense_variant	MODERATE	.	LOC119878318	Transcript	XM_038588954	protein_coding	7/9	.	XM_038588954.1:c.773T>C	XP_038444882.1:p.Ile258Thr	773	773	258	I/T	aTc/aCc	-1	SNV	XP_038444882
chrUn_MU018711v1	337404	C	CT	1	T	frameshift_variant	HIGH	.	LOC119869216	Transcript	XM_038588955	protein_coding	1/4	.	XM_038588955.1:c.274+5dup	.	270-271	270-271	90-91	-/X	-/T	1	insertion	XP_038444883
chrUn_MU018711v1	337822	T	A	1	A	missense_variant	MODERATE	.	LOC119869216	Transcript	XM_038588955	protein_coding	2/4	.	XM_038588955.1:c.505T>A	XP_038444883.1:p.Ser169Thr	505	505	169	S/T	Tcc/Acc	1	SNV	XP_038444883
chrUn_MU018711v1	344124	A	T	2	T	missense_variant	MODERATE	.	LOC119869216	Transcript	XM_038588955	protein_coding	4/4	.	XM_038588955.1:c.911A>T	XP_038444883.1:p.Lys304Met	911	911	304	K/M	aAg/aTg	1	SNV	XP_038444883
chrUn_MU018719v1	63191	T	C	2	C	missense_variant	MODERATE	.	LOC119878351	Transcript	XM_038588969	protein_coding	28/30	.	XM_038588969.1:c.4587A>G	XP_038444897.1:p.Ile1529Met	4643	4587	1529	I/M	atA/atG	-1	SNV	XP_038444897
chrUn_MU018719v1	106382	A	G	2	G	missense_variant	MODERATE	.	LOC119878351	Transcript	XM_038588969	protein_coding	18/30	.	XM_038588969.1:c.2891T>C	XP_038444897.1:p.Met964Thr	2947	2891	964	M/T	aTg/aCg	-1	SNV	XP_038444897
chrUn_MU018719v1	106421	A	G	1	G	missense_variant	MODERATE	.	LOC119878351	Transcript	XM_038588969	protein_coding	18/30	.	XM_038588969.1:c.2852T>C	XP_038444897.1:p.Val951Ala	2908	2852	951	V/A	gTc/gCc	-1	SNV	XP_038444897
chrUn_MU018719v1	126879	A	G	2	G	missense_variant	MODERATE	.	LOC119878351	Transcript	XM_038588969	protein_coding	13/30	.	XM_038588969.1:c.1547T>C	XP_038444897.1:p.Phe516Ser	1603	1547	516	F/S	tTt/tCt	-1	SNV	XP_038444897
chrUn_MU018719v1	133877	G	A	1	A	missense_variant	MODERATE	.	LOC119878351	Transcript	XM_038588969	protein_coding	11/30	.	XM_038588969.1:c.941C>T	XP_038444897.1:p.Thr314Met	997	941	314	T/M	aCg/aTg	-1	SNV	XP_038444897
chrUn_MU018722v1	14596	T	C	1	C	missense_variant&splice_region_variant	MODERATE	.	LOC119869207	Transcript	XM_038588973	protein_coding	2/2	.	XM_038588973.1:c.182T>C	XP_038444901.1:p.Leu61Pro	182	182	61	L/P	cTg/cCg	1	SNV	XP_038444901
chrUn_MU018722v1	14629	C	T	1	T	missense_variant	MODERATE	.	LOC119869207	Transcript	XM_038588973	protein_coding	2/2	.	XM_038588973.1:c.215C>T	XP_038444901.1:p.Ala72Val	215	215	72	A/V	gCc/gTc	1	SNV	XP_038444901
chrUn_MU018722v1	14862	G	A	1	A	missense_variant	MODERATE	.	LOC119869207	Transcript	XM_038588973	protein_coding	2/2	.	XM_038588973.1:c.448G>A	XP_038444901.1:p.Val150Ile	448	448	150	V/I	Gta/Ata	1	SNV	XP_038444901
chrUn_MU018722v1	15309	G	A	1	A	missense_variant	MODERATE	.	LOC119869207	Transcript	XM_038588973	protein_coding	2/2	.	XM_038588973.1:c.895G>A	XP_038444901.1:p.Val299Ile	895	895	299	V/I	Gtt/Att	1	SNV	XP_038444901
chrUn_MU018733v1	50277	C	T	1	T	missense_variant	MODERATE	.	LOC100688437	Transcript	XM_038589002	protein_coding	1/1	.	XM_038589002.1:c.1556C>T	XP_038444930.1:p.Thr519Met	1556	1556	519	T/M	aCg/aTg	1	SNV	XP_038444930
chrUn_MU018772v1	219286	G	T	1	T	splice_acceptor_variant&non_coding_transcript_variant	HIGH	.	LOC119878495	Transcript	XR_005386952	lncRNA	.	1/2	XR_005386952.1:n.85-1G>T	.	.	.	.	.	.	1	SNV	.
chrUn_MU018797v1	6964	A	G	2	G	missense_variant	MODERATE	.	LOC489851	Transcript	XM_038589238	protein_coding	12/13	.	XM_038589238.1:c.1402T>C	XP_038445166.1:p.Cys468Arg	1580	1402	468	C/R	Tgt/Cgt	-1	SNV	XP_038445166
chrUn_MU018797v1	6964	A	G	2	G	missense_variant	MODERATE	.	LOC489851	Transcript	XM_038589239	protein_coding	9/10	.	XM_038589239.1:c.1063T>C	XP_038445167.1:p.Cys355Arg	1103	1063	355	C/R	Tgt/Cgt	-1	SNV	XP_038445167
chrUn_MU018797v1	10441	T	C	2	C	missense_variant	MODERATE	.	LOC489851	Transcript	XM_038589238	protein_coding	11/13	.	XM_038589238.1:c.1234A>G	XP_038445166.1:p.Lys412Glu	1412	1234	412	K/E	Aag/Gag	-1	SNV	XP_038445166
chrUn_MU018797v1	10441	T	C	2	C	missense_variant	MODERATE	.	LOC489851	Transcript	XM_038589239	protein_coding	8/10	.	XM_038589239.1:c.895A>G	XP_038445167.1:p.Lys299Glu	935	895	299	K/E	Aag/Gag	-1	SNV	XP_038445167
chrUn_MU018797v1	10537	T	C	2	C	missense_variant	MODERATE	.	LOC489851	Transcript	XM_038589238	protein_coding	11/13	.	XM_038589238.1:c.1138A>G	XP_038445166.1:p.Asn380Asp	1316	1138	380	N/D	Aat/Gat	-1	SNV	XP_038445166
chrUn_MU018797v1	10537	T	C	2	C	missense_variant	MODERATE	.	LOC489851	Transcript	XM_038589239	protein_coding	8/10	.	XM_038589239.1:c.799A>G	XP_038445167.1:p.Asn267Asp	839	799	267	N/D	Aat/Gat	-1	SNV	XP_038445167
chrUn_MU018797v1	71903	G	A	1	A	missense_variant	MODERATE	.	LOC119868939	Transcript	XM_038589240	protein_coding	7/14	.	XM_038589240.1:c.436C>T	XP_038445168.1:p.Pro146Ser	545	436	146	P/S	Ccc/Tcc	-1	SNV	XP_038445168
chrUn_MU018797v1	93631	G	A	2	A	missense_variant	MODERATE	.	CYP3A12	Transcript	NM_001003340	protein_coding	5/13	.	NM_001003340.1:c.387G>A	NP_001003340.1:p.Met129Ile	462	387	129	M/I	atG/atA	1	SNV	NP_001003340
chrUn_MU018797v1	93988	C	T	1	T	missense_variant	MODERATE	.	CYP3A12	Transcript	NM_001003340	protein_coding	6/13	.	NM_001003340.1:c.439C>T	NP_001003340.1:p.Pro147Ser	514	439	147	P/S	Ccc/Tcc	1	SNV	NP_001003340
chrUn_MU018801v1	45505	A	G	1	G	missense_variant	MODERATE	.	LOC119868883	Transcript	XM_038589252	protein_coding	2/3	.	XM_038589252.1:c.1585T>C	XP_038445180.1:p.Cys529Arg	1585	1585	529	C/R	Tgc/Cgc	-1	SNV	XP_038445180
chrUn_MU018801v1	60046	T	G	1	G	missense_variant	MODERATE	.	LOC119868883	Transcript	XM_038589252	protein_coding	1/3	.	XM_038589252.1:c.1259A>C	XP_038445180.1:p.Glu420Ala	1259	1259	420	E/A	gAg/gCg	-1	SNV	XP_038445180
chrUn_MU018801v1	61241	A	C	1	C	missense_variant	MODERATE	.	LOC119868883	Transcript	XM_038589252	protein_coding	1/3	.	XM_038589252.1:c.64T>G	XP_038445180.1:p.Ser22Ala	64	64	22	S/A	Tca/Gca	-1	SNV	XP_038445180
chrUn_MU018801v1	61259	C	T	1	T	missense_variant	MODERATE	.	LOC119868883	Transcript	XM_038589252	protein_coding	1/3	.	XM_038589252.1:c.46G>A	XP_038445180.1:p.Ala16Thr	46	46	16	A/T	Gcc/Acc	-1	SNV	XP_038445180
chrUn_MU018811v1	75832	C	T	2	T	missense_variant	MODERATE	.	LOC119875637_3	Transcript	XM_038589280	protein_coding	7/8	.	XM_038589280.1:c.1009G>A	XP_038445208.1:p.Glu337Lys	1504	1009	337	E/K	Gaa/Aaa	-1	SNV	XP_038445208
chrUn_MU018811v1	82736	T	C	1	C	missense_variant	MODERATE	.	LOC119875637_3	Transcript	XM_038589280	protein_coding	6/8	.	XM_038589280.1:c.881A>G	XP_038445208.1:p.Asn294Ser	1376	881	294	N/S	aAt/aGt	-1	SNV	XP_038445208
chrUn_MU018811v1	97623	G	C	2	C	missense_variant	MODERATE	.	LOC119875637_3	Transcript	XM_038589280	protein_coding	1/8	.	XM_038589280.1:c.86C>G	XP_038445208.1:p.Pro29Arg	581	86	29	P/R	cCt/cGt	-1	SNV	XP_038445208
chrUn_MU018811v1	97656	G	A	2	A	missense_variant	MODERATE	.	LOC119875637_3	Transcript	XM_038589280	protein_coding	1/8	.	XM_038589280.1:c.53C>T	XP_038445208.1:p.Ser18Phe	548	53	18	S/F	tCc/tTc	-1	SNV	XP_038445208
chrUn_MU018811v1	97705	T	C	2	C	missense_variant	MODERATE	.	LOC119875637_3	Transcript	XM_038589280	protein_coding	1/8	.	XM_038589280.1:c.4A>G	XP_038445208.1:p.Lys2Glu	499	4	2	K/E	Aaa/Gaa	-1	SNV	XP_038445208
chrUn_MU018819v1	92118	T	C	1	C	missense_variant	MODERATE	.	LOC119869192	Transcript	XM_038589315	protein_coding	6/21	.	XM_038589315.1:c.887A>G	XP_038445243.1:p.Asn296Ser	1392	887	296	N/S	aAt/aGt	-1	SNV	XP_038445243
chrUn_MU018819v1	92118	T	C	1	C	missense_variant	MODERATE	.	LOC119869192	Transcript	XM_038589316	protein_coding	6/21	.	XM_038589316.1:c.887A>G	XP_038445244.1:p.Asn296Ser	1393	887	296	N/S	aAt/aGt	-1	SNV	XP_038445244
chrUn_MU018820v1	46348	C	T	2	T	splice_donor_variant	HIGH	.	LOC119878745	Transcript	XM_038589320	protein_coding	.	2/4	XM_038589320.1:c.405+1G>A	.	.	.	.	.	.	-1	SNV	XP_038445248
chrUn_MU018820v1	46348	C	T	2	T	splice_donor_variant	HIGH	.	LOC119878745	Transcript	XM_038589321	protein_coding	.	2/4	XM_038589321.1:c.405+1G>A	.	.	.	.	.	.	-1	SNV	XP_038445249
chrUn_MU018820v1	46348	C	T	2	T	splice_donor_variant	HIGH	.	LOC119878745	Transcript	XM_038589322	protein_coding	.	2/5	XM_038589322.1:c.405+1G>A	.	.	.	.	.	.	-1	SNV	XP_038445250
chrUn_MU018820v1	46348	C	T	2	T	splice_donor_variant	HIGH	.	LOC119878745	Transcript	XM_038589323	protein_coding	.	2/4	XM_038589323.1:c.405+1G>A	.	.	.	.	.	.	-1	SNV	XP_038445251
chrUn_MU018820v1	46357	A	C	2	C	missense_variant	MODERATE	.	LOC119878745	Transcript	XM_038589320	protein_coding	2/5	.	XM_038589320.1:c.397T>G	XP_038445248.1:p.Phe133Val	445	397	133	F/V	Ttt/Gtt	-1	SNV	XP_038445248
chrUn_MU018820v1	46357	A	C	2	C	missense_variant	MODERATE	.	LOC119878745	Transcript	XM_038589321	protein_coding	2/5	.	XM_038589321.1:c.397T>G	XP_038445249.1:p.Phe133Val	445	397	133	F/V	Ttt/Gtt	-1	SNV	XP_038445249
chrUn_MU018820v1	46357	A	C	2	C	missense_variant	MODERATE	.	LOC119878745	Transcript	XM_038589322	protein_coding	2/6	.	XM_038589322.1:c.397T>G	XP_038445250.1:p.Phe133Val	445	397	133	F/V	Ttt/Gtt	-1	SNV	XP_038445250
chrUn_MU018820v1	46357	A	C	2	C	missense_variant	MODERATE	.	LOC119878745	Transcript	XM_038589323	protein_coding	2/5	.	XM_038589323.1:c.397T>G	XP_038445251.1:p.Phe133Val	445	397	133	F/V	Ttt/Gtt	-1	SNV	XP_038445251
chrUn_MU018820v1	46362	T	C	2	C	missense_variant	MODERATE	.	LOC119878745	Transcript	XM_038589320	protein_coding	2/5	.	XM_038589320.1:c.392A>G	XP_038445248.1:p.Asn131Ser	440	392	131	N/S	aAt/aGt	-1	SNV	XP_038445248
chrUn_MU018820v1	46362	T	C	2	C	missense_variant	MODERATE	.	LOC119878745	Transcript	XM_038589321	protein_coding	2/5	.	XM_038589321.1:c.392A>G	XP_038445249.1:p.Asn131Ser	440	392	131	N/S	aAt/aGt	-1	SNV	XP_038445249
chrUn_MU018820v1	46362	T	C	2	C	missense_variant	MODERATE	.	LOC119878745	Transcript	XM_038589322	protein_coding	2/6	.	XM_038589322.1:c.392A>G	XP_038445250.1:p.Asn131Ser	440	392	131	N/S	aAt/aGt	-1	SNV	XP_038445250
chrUn_MU018820v1	46362	T	C	2	C	missense_variant	MODERATE	.	LOC119878745	Transcript	XM_038589323	protein_coding	2/5	.	XM_038589323.1:c.392A>G	XP_038445251.1:p.Asn131Ser	440	392	131	N/S	aAt/aGt	-1	SNV	XP_038445251
chrUn_MU018820v1	46374	A	C	2	C	stop_gained	HIGH	.	LOC119878745	Transcript	XM_038589320	protein_coding	2/5	.	XM_038589320.1:c.380T>G	XP_038445248.1:p.Leu127Ter	428	380	127	L/*	tTa/tGa	-1	SNV	XP_038445248
chrUn_MU018820v1	46374	A	C	2	C	stop_gained	HIGH	.	LOC119878745	Transcript	XM_038589321	protein_coding	2/5	.	XM_038589321.1:c.380T>G	XP_038445249.1:p.Leu127Ter	428	380	127	L/*	tTa/tGa	-1	SNV	XP_038445249
chrUn_MU018820v1	46374	A	C	2	C	stop_gained	HIGH	.	LOC119878745	Transcript	XM_038589322	protein_coding	2/6	.	XM_038589322.1:c.380T>G	XP_038445250.1:p.Leu127Ter	428	380	127	L/*	tTa/tGa	-1	SNV	XP_038445250
chrUn_MU018820v1	46374	A	C	2	C	stop_gained	HIGH	.	LOC119878745	Transcript	XM_038589323	protein_coding	2/5	.	XM_038589323.1:c.380T>G	XP_038445251.1:p.Leu127Ter	428	380	127	L/*	tTa/tGa	-1	SNV	XP_038445251
chrUn_MU018823v1	46714	T	C	2	C	missense_variant	MODERATE	.	LOC119878757	Transcript	XM_038589333	protein_coding	2/2	.	XM_038589333.1:c.439A>G	XP_038445261.1:p.Ser147Gly	538	439	147	S/G	Agc/Ggc	-1	SNV	XP_038445261
chrUn_MU018823v1	46714	T	C	2	C	missense_variant	MODERATE	.	LOC119878757	Transcript	XM_038589334	protein_coding	2/2	.	XM_038589334.1:c.175A>G	XP_038445262.1:p.Ser59Gly	401	175	59	S/G	Agc/Ggc	-1	SNV	XP_038445262
chrUn_MU018823v1	82612	A	G	1	G	missense_variant	MODERATE	.	LOC119878759	Transcript	XM_038589347	protein_coding	1/2	.	XM_038589347.1:c.10A>G	XP_038445275.1:p.Ser4Gly	100	10	4	S/G	Agt/Ggt	1	SNV	XP_038445275
chrUn_MU018823v1	83204	G	A	1	A	missense_variant	MODERATE	.	LOC119878759	Transcript	XM_038589347	protein_coding	1/2	.	XM_038589347.1:c.602G>A	XP_038445275.1:p.Arg201His	692	602	201	R/H	cGt/cAt	1	SNV	XP_038445275
chrUn_MU018823v1	124495	C	G	2	G	missense_variant	MODERATE	.	LOC119878761	Transcript	XM_038589349	protein_coding	1/1	.	XM_038589349.1:c.6746C>G	XP_038445277.1:p.Ser2249Cys	6805	6746	2249	S/C	tCt/tGt	1	SNV	XP_038445277

## Sheet: Case 3
chrom	pos	ref	alt	ac	allele	consequence	impact	symbol	gene	feature_type	feature	biotype	exon	intron	hgvsc	hgvsp	cdna_position	cds_position	protein_position	amino_acids	codons	strand	variant_class	ensp
chr20	45189347	A	AC	1	C	frameshift_variant	HIGH	.	PDE4C	Transcript	XM_038566836	protein_coding	1/15	.	XM_038566836.1:c.15dup	XP_038422764.1:p.Ala6ArgfsTer46	53-54	9-10	3-4	-/X	-/C	1	insertion	XP_038422764
chr2	15359609	C	A	1	A	stop_gained	HIGH	.	LOC119876050	Transcript	XM_038529925	protein_coding	8/11	.	XM_038529925.1:c.1075G>T	XP_038385853.1:p.Gly359Ter	1109	1075	359	G/*	Gga/Tga	-1	SNV	XP_038385853
chr2	18566082	T	G	1	G	missense_variant	MODERATE	.	ST8SIA6	Transcript	NM_001287030	protein_coding	8/8	.	NM_001287030.1:c.1110T>G	NP_001273959.1:p.His370Gln	1110	1110	370	H/Q	caT/caG	1	SNV	NP_001273959
chr2	18781859	A	ATACATATCTTGGGAGGTAAAAACATTTTGTTTTTATTTTTATTTTAAAAACATTTTGTTTTTATTTTTATTTTGTTTTTATTT	2	TACATATCTTGGGAGGTAAAAACATTTTGTTTTTATTTTTATTTTAAAAACATTTTGTTTTTATTTTTATTTTGTTTTTATTT	stop_gained&frameshift_variant	HIGH	.	CUBN	Transcript	NM_001003148	protein_coding	21/67	.	NM_001003148.1:c.2996+27_2996+28insTTTAAAAACATTTTGTTTTTATTTTTATTTTGTTTTTATTTTACATATCTTGGGAGGTAAAAACATTTTGTTTTTATTTTTAT	.	3054-3055	2981-2982	994	N/NTYLGR*KHFVFIFILKTFCFYFYFVFIX	aat/aaTACATATCTTGGGAGGTAAAAACATTTTGTTTTTATTTTTATTTTAAAAACATTTTGTTTTTATTTTTATTTTGTTTTTATTTt	1	insertion	NP_001003148
chr2	20697805	G	A	1	A	missense_variant	MODERATE	.	SUV39H2	Transcript	XM_038530047	protein_coding	3/6	.	XM_038530047.1:c.215C>T	XP_038385975.1:p.Pro72Leu	298	215	72	P/L	cCa/cTa	-1	SNV	XP_038385975
chr2	20697805	G	A	1	A	missense_variant	MODERATE	.	SUV39H2	Transcript	XM_038530048	protein_coding	3/5	.	XM_038530048.1:c.215C>T	XP_038385976.1:p.Pro72Leu	298	215	72	P/L	cCa/cTa	-1	SNV	XP_038385976
chr2	20697805	G	A	1	A	missense_variant	MODERATE	.	SUV39H2	Transcript	XM_038530049	protein_coding	2/5	.	XM_038530049.1:c.53C>T	XP_038385977.1:p.Pro18Leu	137	53	18	P/L	cCa/cTa	-1	SNV	XP_038385977
chr2	20697805	G	A	1	A	missense_variant	MODERATE	.	SUV39H2	Transcript	XM_038530050	protein_coding	3/6	.	XM_038530050.1:c.35C>T	XP_038385978.1:p.Pro12Leu	254	35	12	P/L	cCa/cTa	-1	SNV	XP_038385978
chr2	20697805	G	A	1	A	missense_variant	MODERATE	.	SUV39H2	Transcript	XM_038530051	protein_coding	2/5	.	XM_038530051.1:c.35C>T	XP_038385979.1:p.Pro12Leu	153	35	12	P/L	cCa/cTa	-1	SNV	XP_038385979
chr2	20697805	G	A	1	A	missense_variant	MODERATE	.	SUV39H2	Transcript	XM_038530052	protein_coding	3/5	.	XM_038530052.1:c.215C>T	XP_038385980.1:p.Pro72Leu	298	215	72	P/L	cCa/cTa	-1	SNV	XP_038385980
chr2	20697812	C	A	1	A	stop_gained	HIGH	.	SUV39H2	Transcript	XM_038530047	protein_coding	3/6	.	XM_038530047.1:c.208G>T	XP_038385975.1:p.Gly70Ter	291	208	70	G/*	Gga/Tga	-1	SNV	XP_038385975
chr2	20697812	C	A	1	A	stop_gained	HIGH	.	SUV39H2	Transcript	XM_038530048	protein_coding	3/5	.	XM_038530048.1:c.208G>T	XP_038385976.1:p.Gly70Ter	291	208	70	G/*	Gga/Tga	-1	SNV	XP_038385976
chr2	20697812	C	A	1	A	stop_gained	HIGH	.	SUV39H2	Transcript	XM_038530049	protein_coding	2/5	.	XM_038530049.1:c.46G>T	XP_038385977.1:p.Gly16Ter	130	46	16	G/*	Gga/Tga	-1	SNV	XP_038385977
chr2	20697812	C	A	1	A	stop_gained	HIGH	.	SUV39H2	Transcript	XM_038530050	protein_coding	3/6	.	XM_038530050.1:c.28G>T	XP_038385978.1:p.Gly10Ter	247	28	10	G/*	Gga/Tga	-1	SNV	XP_038385978
chr2	20697812	C	A	1	A	stop_gained	HIGH	.	SUV39H2	Transcript	XM_038530051	protein_coding	2/5	.	XM_038530051.1:c.28G>T	XP_038385979.1:p.Gly10Ter	146	28	10	G/*	Gga/Tga	-1	SNV	XP_038385979
chr2	20697812	C	A	1	A	stop_gained	HIGH	.	SUV39H2	Transcript	XM_038530052	protein_coding	3/5	.	XM_038530052.1:c.208G>T	XP_038385980.1:p.Gly70Ter	291	208	70	G/*	Gga/Tga	-1	SNV	XP_038385980
chr2	20697816	C	T	1	T	stop_gained	HIGH	.	SUV39H2	Transcript	XM_038530047	protein_coding	3/6	.	XM_038530047.1:c.204G>A	XP_038385975.1:p.Trp68Ter	287	204	68	W/*	tgG/tgA	-1	SNV	XP_038385975
chr2	20697816	C	T	1	T	stop_gained	HIGH	.	SUV39H2	Transcript	XM_038530048	protein_coding	3/5	.	XM_038530048.1:c.204G>A	XP_038385976.1:p.Trp68Ter	287	204	68	W/*	tgG/tgA	-1	SNV	XP_038385976
chr2	20697816	C	T	1	T	stop_gained	HIGH	.	SUV39H2	Transcript	XM_038530049	protein_coding	2/5	.	XM_038530049.1:c.42G>A	XP_038385977.1:p.Trp14Ter	126	42	14	W/*	tgG/tgA	-1	SNV	XP_038385977
chr2	20697816	C	T	1	T	stop_gained	HIGH	.	SUV39H2	Transcript	XM_038530050	protein_coding	3/6	.	XM_038530050.1:c.24G>A	XP_038385978.1:p.Trp8Ter	243	24	8	W/*	tgG/tgA	-1	SNV	XP_038385978
chr2	20697816	C	T	1	T	stop_gained	HIGH	.	SUV39H2	Transcript	XM_038530051	protein_coding	2/5	.	XM_038530051.1:c.24G>A	XP_038385979.1:p.Trp8Ter	142	24	8	W/*	tgG/tgA	-1	SNV	XP_038385979
chr2	20697816	C	T	1	T	stop_gained	HIGH	.	SUV39H2	Transcript	XM_038530052	protein_coding	3/5	.	XM_038530052.1:c.204G>A	XP_038385980.1:p.Trp68Ter	287	204	68	W/*	tgG/tgA	-1	SNV	XP_038385980
chr2	21805386	GGC	G	1	-	frameshift_variant	HIGH	.	FRMD4A	Transcript	XM_038530060	protein_coding	21/23	.	XM_038530060.1:c.2458_2459del	XP_038385988.1:p.Arg820AlafsTer206	2464-2465	2449-2450	817	A/X	GCg/g	1	deletion	XP_038385988
chr2	21805386	GGC	G	1	-	frameshift_variant	HIGH	.	FRMD4A	Transcript	XM_038530061	protein_coding	24/26	.	XM_038530061.1:c.2455_2456del	XP_038385989.1:p.Arg819AlafsTer206	2802-2803	2446-2447	816	A/X	GCg/g	1	deletion	XP_038385989
chr2	21805386	GGC	G	1	-	frameshift_variant	HIGH	.	FRMD4A	Transcript	XM_038530062	protein_coding	21/24	.	XM_038530062.1:c.2458_2459del	XP_038385990.1:p.Arg820AlafsTer206	2464-2465	2449-2450	817	A/X	GCg/g	1	deletion	XP_038385990
chr2	21805386	GGC	G	1	-	frameshift_variant	HIGH	.	FRMD4A	Transcript	XM_038530063	protein_coding	21/23	.	XM_038530063.1:c.2407_2408del	XP_038385991.1:p.Arg803AlafsTer206	2413-2414	2398-2399	800	A/X	GCg/g	1	deletion	XP_038385991
chr2	21805386	GGC	G	1	-	frameshift_variant	HIGH	.	FRMD4A	Transcript	XM_038530064	protein_coding	23/25	.	XM_038530064.1:c.2401_2402del	XP_038385992.1:p.Arg801AlafsTer206	2639-2640	2392-2393	798	A/X	GCg/g	1	deletion	XP_038385992
chr2	21805386	GGC	G	1	-	frameshift_variant	HIGH	.	FRMD4A	Transcript	XM_038530065	protein_coding	22/24	.	XM_038530065.1:c.2401_2402del	XP_038385993.1:p.Arg801AlafsTer206	2689-2690	2392-2393	798	A/X	GCg/g	1	deletion	XP_038385993
chr2	21805386	GGC	G	1	-	frameshift_variant	HIGH	.	FRMD4A	Transcript	XM_038530066	protein_coding	22/24	.	XM_038530066.1:c.2401_2402del	XP_038385994.1:p.Arg801AlafsTer206	2456-2457	2392-2393	798	A/X	GCg/g	1	deletion	XP_038385994
chr2	21805386	GGC	G	1	-	frameshift_variant	HIGH	.	FRMD4A	Transcript	XM_038530067	protein_coding	21/23	.	XM_038530067.1:c.2392_2393del	XP_038385995.1:p.Arg798AlafsTer206	2398-2399	2383-2384	795	A/X	GCg/g	1	deletion	XP_038385995
chr2	21805386	GGC	G	1	-	frameshift_variant	HIGH	.	FRMD4A	Transcript	XM_038530068	protein_coding	21/23	.	XM_038530068.1:c.2365_2366del	XP_038385996.1:p.Arg789AlafsTer206	2632-2633	2356-2357	786	A/X	GCg/g	1	deletion	XP_038385996
chr2	21805386	GGC	G	1	-	frameshift_variant	HIGH	.	FRMD4A	Transcript	XM_038530069	protein_coding	21/24	.	XM_038530069.1:c.2392_2393del	XP_038385997.1:p.Arg798AlafsTer206	2398-2399	2383-2384	795	A/X	GCg/g	1	deletion	XP_038385997
chr2	21805386	GGC	G	1	-	frameshift_variant	HIGH	.	FRMD4A	Transcript	XM_038530070	protein_coding	21/23	.	XM_038530070.1:c.2332_2333del	XP_038385998.1:p.Arg778AlafsTer206	2338-2339	2323-2324	775	A/X	GCg/g	1	deletion	XP_038385998
chr2	21805386	GGC	G	1	-	frameshift_variant	HIGH	.	FRMD4A	Transcript	XM_038530071	protein_coding	21/23	.	XM_038530071.1:c.2299_2300del	XP_038385999.1:p.Arg767AlafsTer206	2589-2590	2290-2291	764	A/X	GCg/g	1	deletion	XP_038385999
chr2	21805386	GGC	G	1	-	frameshift_variant	HIGH	.	FRMD4A	Transcript	XM_038530072	protein_coding	21/23	.	XM_038530072.1:c.2299_2300del	XP_038386000.1:p.Arg767AlafsTer206	2435-2436	2290-2291	764	A/X	GCg/g	1	deletion	XP_038386000
chr2	24077862	C	T	1	T	missense_variant	MODERATE	.	CELF2	Transcript	XM_038530142	protein_coding	9/13	.	XM_038530142.1:c.1000G>A	XP_038386070.1:p.Ala334Thr	1019	1000	334	A/T	Gca/Aca	-1	SNV	XP_038386070
chr2	24077862	C	T	1	T	missense_variant	MODERATE	.	CELF2	Transcript	XM_038530143	protein_coding	9/12	.	XM_038530143.1:c.1000G>A	XP_038386071.1:p.Ala334Thr	1019	1000	334	A/T	Gca/Aca	-1	SNV	XP_038386071
chr2	24077862	C	T	1	T	missense_variant	MODERATE	.	CELF2	Transcript	XM_038530144	protein_coding	11/14	.	XM_038530144.1:c.1108G>A	XP_038386072.1:p.Ala370Thr	1122	1108	370	A/T	Gca/Aca	-1	SNV	XP_038386072
chr2	24077862	C	T	1	T	missense_variant	MODERATE	.	CELF2	Transcript	XM_038530146	protein_coding	10/13	.	XM_038530146.1:c.1093G>A	XP_038386074.1:p.Ala365Thr	1135	1093	365	A/T	Gca/Aca	-1	SNV	XP_038386074
chr2	24077862	C	T	1	T	missense_variant	MODERATE	.	CELF2	Transcript	XM_038530147	protein_coding	10/13	.	XM_038530147.1:c.1093G>A	XP_038386075.1:p.Ala365Thr	1135	1093	365	A/T	Gca/Aca	-1	SNV	XP_038386075
chr2	24077862	C	T	1	T	missense_variant	MODERATE	.	CELF2	Transcript	XM_038530148	protein_coding	10/13	.	XM_038530148.1:c.1072G>A	XP_038386076.1:p.Ala358Thr	1176	1072	358	A/T	Gca/Aca	-1	SNV	XP_038386076
chr2	24077862	C	T	1	T	missense_variant	MODERATE	.	CELF2	Transcript	XM_038530149	protein_coding	10/13	.	XM_038530149.1:c.1093G>A	XP_038386077.1:p.Ala365Thr	1135	1093	365	A/T	Gca/Aca	-1	SNV	XP_038386077
chr2	24077862	C	T	1	T	missense_variant	MODERATE	.	CELF2	Transcript	XM_038530150	protein_coding	10/13	.	XM_038530150.1:c.1027G>A	XP_038386078.1:p.Ala343Thr	1156	1027	343	A/T	Gca/Aca	-1	SNV	XP_038386078
chr2	24077862	C	T	1	T	missense_variant	MODERATE	.	CELF2	Transcript	XM_038530151	protein_coding	10/13	.	XM_038530151.1:c.1000G>A	XP_038386079.1:p.Ala334Thr	1256	1000	334	A/T	Gca/Aca	-1	SNV	XP_038386079
chr2	24077862	C	T	1	T	missense_variant	MODERATE	.	CELF2	Transcript	XM_038530152	protein_coding	12/15	.	XM_038530152.1:c.1000G>A	XP_038386080.1:p.Ala334Thr	1175	1000	334	A/T	Gca/Aca	-1	SNV	XP_038386080
chr2	24077862	C	T	1	T	missense_variant	MODERATE	.	CELF2	Transcript	XM_038530153	protein_coding	9/11	.	XM_038530153.1:c.1000G>A	XP_038386081.1:p.Ala334Thr	1019	1000	334	A/T	Gca/Aca	-1	SNV	XP_038386081
chr2	34823403	T	C	1	C	missense_variant	MODERATE	.	ANKHD1	Transcript	NM_001204095	protein_coding	14/34	.	NM_001204095.1:c.2144T>C	NP_001191024.1:p.Met715Thr	2298	2144	715	M/T	aTg/aCg	1	SNV	NP_001191024
chr2	50314722	TCA	T	1	-	frameshift_variant	HIGH	.	ADAMTS6	Transcript	XM_038530727	protein_coding	9/24	.	XM_038530727.1:c.1232_1233del	XP_038386655.1:p.Met411LysfsTer3	1275-1276	1232-1233	411	M/X	aTG/a	-1	deletion	XP_038386655
chr3	58738881	T	C	1	C	missense_variant	MODERATE	.	TBC1D2B	Transcript	XM_038533691	protein_coding	6/14	.	XM_038533691.1:c.920A>G	XP_038389619.1:p.Asn307Ser	920	920	307	N/S	aAc/aGc	-1	SNV	XP_038389619
chr3	74142501	TC	T	1	-	frameshift_variant	HIGH	.	TLR10	Transcript	NM_001173127	protein_coding	1/1	.	NM_001173127.1:c.1376del	NP_001166598.1:p.Pro459LeufsTer7	1374	1374	458	V/X	gtC/gt	1	deletion	NP_001166598
chr3	82788232	T	C	1	C	missense_variant	MODERATE	.	LOC119876163	Transcript	XM_038533707	protein_coding	4/5	.	XM_038533707.1:c.1303A>G	XP_038389635.1:p.Lys435Glu	1303	1303	435	K/E	Aag/Gag	-1	SNV	XP_038389635
chr4	4307020	A	C	1	C	missense_variant	MODERATE	.	NID1	Transcript	XM_038533838	protein_coding	1/20	.	XM_038533838.1:c.56A>C	XP_038389766.1:p.Gln19Pro	183	56	19	Q/P	cAg/cCg	1	SNV	XP_038389766
chr4	4307032	T	C	1	C	missense_variant	MODERATE	.	NID1	Transcript	XM_038533838	protein_coding	1/20	.	XM_038533838.1:c.68T>C	XP_038389766.1:p.Val23Ala	195	68	23	V/A	gTg/gCg	1	SNV	XP_038389766
chr4	4307041	G	T	1	T	missense_variant	MODERATE	.	NID1	Transcript	XM_038533838	protein_coding	1/20	.	XM_038533838.1:c.77G>T	XP_038389766.1:p.Gly26Val	204	77	26	G/V	gGg/gTg	1	SNV	XP_038389766
chr4	12874206	G	A	1	A	missense_variant	MODERATE	.	ANK3	Transcript	XM_038533992	protein_coding	41/52	.	XM_038533992.1:c.10453C>T	XP_038389920.1:p.Arg3485Cys	10589	10453	3485	R/C	Cgc/Tgc	-1	SNV	XP_038389920
chr4	12874206	G	A	1	A	missense_variant	MODERATE	.	ANK3	Transcript	XM_038533993	protein_coding	39/50	.	XM_038533993.1:c.10447C>T	XP_038389921.1:p.Arg3483Cys	11093	10447	3483	R/C	Cgc/Tgc	-1	SNV	XP_038389921
chr4	12874206	G	A	1	A	missense_variant	MODERATE	.	ANK3	Transcript	XM_038533994	protein_coding	37/48	.	XM_038533994.1:c.10381C>T	XP_038389922.1:p.Arg3461Cys	10381	10381	3461	R/C	Cgc/Tgc	-1	SNV	XP_038389922
chr4	12874206	G	A	1	A	missense_variant	MODERATE	.	ANK3	Transcript	XM_038533995	protein_coding	37/48	.	XM_038533995.1:c.10330C>T	XP_038389923.1:p.Arg3444Cys	10976	10330	3444	R/C	Cgc/Tgc	-1	SNV	XP_038389923
chr4	12874206	G	A	1	A	missense_variant	MODERATE	.	ANK3	Transcript	XM_038533996	protein_coding	36/47	.	XM_038533996.1:c.10318C>T	XP_038389924.1:p.Arg3440Cys	10964	10318	3440	R/C	Cgc/Tgc	-1	SNV	XP_038389924
chr4	12874206	G	A	1	A	missense_variant	MODERATE	.	ANK3	Transcript	XM_038533997	protein_coding	40/48	.	XM_038533997.1:c.10471C>T	XP_038389925.1:p.Arg3491Cys	11117	10471	3491	R/C	Cgc/Tgc	-1	SNV	XP_038389925
chr4	12874206	G	A	1	A	missense_variant	MODERATE	.	ANK3	Transcript	XM_038533998	protein_coding	35/46	.	XM_038533998.1:c.10219C>T	XP_038389926.1:p.Arg3407Cys	10865	10219	3407	R/C	Cgc/Tgc	-1	SNV	XP_038389926
chr4	12874206	G	A	1	A	missense_variant	MODERATE	.	ANK3	Transcript	XM_038533999	protein_coding	40/47	.	XM_038533999.1:c.10471C>T	XP_038389927.1:p.Arg3491Cys	11115	10471	3491	R/C	Cgc/Tgc	-1	SNV	XP_038389927
chr4	12874206	G	A	1	A	missense_variant	MODERATE	.	ANK3	Transcript	XM_038534000	protein_coding	16/27	.	XM_038534000.1:c.7795C>T	XP_038389928.1:p.Arg2599Cys	8514	7795	2599	R/C	Cgc/Tgc	-1	SNV	XP_038389928
chr4	12874206	G	A	1	A	missense_variant	MODERATE	.	ANK3	Transcript	XM_038534001	protein_coding	17/28	.	XM_038534001.1:c.7795C>T	XP_038389929.1:p.Arg2599Cys	8131	7795	2599	R/C	Cgc/Tgc	-1	SNV	XP_038389929
chr4	12874206	G	A	1	A	missense_variant	MODERATE	.	ANK3	Transcript	XM_038534002	protein_coding	15/26	.	XM_038534002.1:c.7783C>T	XP_038389930.1:p.Arg2595Cys	8502	7783	2595	R/C	Cgc/Tgc	-1	SNV	XP_038389930
chr4	12874206	G	A	1	A	missense_variant	MODERATE	.	ANK3	Transcript	XM_038534003	protein_coding	15/26	.	XM_038534003.1:c.7768C>T	XP_038389931.1:p.Arg2590Cys	8488	7768	2590	R/C	Cgc/Tgc	-1	SNV	XP_038389931
chr4	41242959	C	A	1	A	stop_gained	HIGH	.	FBXW11	Transcript	XM_038534761	protein_coding	11/14	.	XM_038534761.1:c.1407C>A	XP_038390689.1:p.Cys469Ter	1571	1407	469	C/*	tgC/tgA	1	SNV	XP_038390689
chr4	41242959	C	A	1	A	stop_gained	HIGH	.	FBXW11	Transcript	XM_038534762	protein_coding	11/14	.	XM_038534762.1:c.1407C>A	XP_038390690.1:p.Cys469Ter	1571	1407	469	C/*	tgC/tgA	1	SNV	XP_038390690
chr4	41242959	C	A	1	A	stop_gained	HIGH	.	FBXW11	Transcript	XM_038534763	protein_coding	10/13	.	XM_038534763.1:c.1344C>A	XP_038390691.1:p.Cys448Ter	1508	1344	448	C/*	tgC/tgA	1	SNV	XP_038390691
chr4	41242959	C	A	1	A	stop_gained	HIGH	.	FBXW11	Transcript	XM_038534764	protein_coding	12/15	.	XM_038534764.1:c.1332C>A	XP_038390692.1:p.Cys444Ter	1753	1332	444	C/*	tgC/tgA	1	SNV	XP_038390692
chr4	41242959	C	A	1	A	stop_gained	HIGH	.	FBXW11	Transcript	XM_038534765	protein_coding	12/15	.	XM_038534765.1:c.1311C>A	XP_038390693.1:p.Cys437Ter	1729	1311	437	C/*	tgC/tgA	1	SNV	XP_038390693
chr4	41242959	C	A	1	A	stop_gained	HIGH	.	FBXW11	Transcript	XM_038534766	protein_coding	10/13	.	XM_038534766.1:c.1305C>A	XP_038390694.1:p.Cys435Ter	1469	1305	435	C/*	tgC/tgA	1	SNV	XP_038390694
chr4	41242959	C	A	1	A	stop_gained	HIGH	.	FBXW11	Transcript	XM_038534767	protein_coding	12/15	.	XM_038534767.1:c.1293C>A	XP_038390695.1:p.Cys431Ter	1713	1293	431	C/*	tgC/tgA	1	SNV	XP_038390695
chr4	41242959	C	A	1	A	stop_gained	HIGH	.	FBXW11	Transcript	XM_038534768	protein_coding	11/14	.	XM_038534768.1:c.1248C>A	XP_038390696.1:p.Cys416Ter	1626	1248	416	C/*	tgC/tgA	1	SNV	XP_038390696
chr4	41242959	C	A	1	A	stop_gained	HIGH	.	FBXW11	Transcript	XM_038534769	protein_coding	9/12	.	XM_038534769.1:c.1242C>A	XP_038390697.1:p.Cys414Ter	1406	1242	414	C/*	tgC/tgA	1	SNV	XP_038390697
chr4	41242959	C	A	1	A	stop_gained	HIGH	.	FBXW11	Transcript	XM_038534770	protein_coding	11/14	.	XM_038534770.1:c.1230C>A	XP_038390698.1:p.Cys410Ter	1650	1230	410	C/*	tgC/tgA	1	SNV	XP_038390698
chr4	41242969	G	A	1	A	missense_variant	MODERATE	.	FBXW11	Transcript	XM_038534761	protein_coding	11/14	.	XM_038534761.1:c.1417G>A	XP_038390689.1:p.Asp473Asn	1581	1417	473	D/N	Gat/Aat	1	SNV	XP_038390689
chr4	41242969	G	A	1	A	missense_variant	MODERATE	.	FBXW11	Transcript	XM_038534762	protein_coding	11/14	.	XM_038534762.1:c.1417G>A	XP_038390690.1:p.Asp473Asn	1581	1417	473	D/N	Gat/Aat	1	SNV	XP_038390690
chr4	41242969	G	A	1	A	missense_variant	MODERATE	.	FBXW11	Transcript	XM_038534763	protein_coding	10/13	.	XM_038534763.1:c.1354G>A	XP_038390691.1:p.Asp452Asn	1518	1354	452	D/N	Gat/Aat	1	SNV	XP_038390691
chr4	41242969	G	A	1	A	missense_variant	MODERATE	.	FBXW11	Transcript	XM_038534764	protein_coding	12/15	.	XM_038534764.1:c.1342G>A	XP_038390692.1:p.Asp448Asn	1763	1342	448	D/N	Gat/Aat	1	SNV	XP_038390692
chr4	41242969	G	A	1	A	missense_variant	MODERATE	.	FBXW11	Transcript	XM_038534765	protein_coding	12/15	.	XM_038534765.1:c.1321G>A	XP_038390693.1:p.Asp441Asn	1739	1321	441	D/N	Gat/Aat	1	SNV	XP_038390693
chr4	41242969	G	A	1	A	missense_variant	MODERATE	.	FBXW11	Transcript	XM_038534766	protein_coding	10/13	.	XM_038534766.1:c.1315G>A	XP_038390694.1:p.Asp439Asn	1479	1315	439	D/N	Gat/Aat	1	SNV	XP_038390694
chr4	41242969	G	A	1	A	missense_variant	MODERATE	.	FBXW11	Transcript	XM_038534767	protein_coding	12/15	.	XM_038534767.1:c.1303G>A	XP_038390695.1:p.Asp435Asn	1723	1303	435	D/N	Gat/Aat	1	SNV	XP_038390695
chr4	41242969	G	A	1	A	missense_variant	MODERATE	.	FBXW11	Transcript	XM_038534768	protein_coding	11/14	.	XM_038534768.1:c.1258G>A	XP_038390696.1:p.Asp420Asn	1636	1258	420	D/N	Gat/Aat	1	SNV	XP_038390696
chr4	41242969	G	A	1	A	missense_variant	MODERATE	.	FBXW11	Transcript	XM_038534769	protein_coding	9/12	.	XM_038534769.1:c.1252G>A	XP_038390697.1:p.Asp418Asn	1416	1252	418	D/N	Gat/Aat	1	SNV	XP_038390697
chr4	41242969	G	A	1	A	missense_variant	MODERATE	.	FBXW11	Transcript	XM_038534770	protein_coding	11/14	.	XM_038534770.1:c.1240G>A	XP_038390698.1:p.Asp414Asn	1660	1240	414	D/N	Gat/Aat	1	SNV	XP_038390698
chr4	59637839	G	A	1	A	missense_variant	MODERATE	.	TCOF1	Transcript	NM_001003057	protein_coding	10/27	.	NM_001003057.1:c.1289C>T	NP_001003057.1:p.Ala430Val	1329	1289	430	A/V	gCc/gTc	-1	SNV	NP_001003057
chr5	15086419	T	G	2	G	missense_variant	MODERATE	.	LOC119871801	Transcript	XM_038535570	protein_coding	4/6	.	XM_038535570.1:c.562A>C	XP_038391498.1:p.Thr188Pro	562	562	188	T/P	Acg/Ccg	-1	SNV	XP_038391498
chr5	24966312	G	A	1	A	missense_variant	MODERATE	.	CWF19L2	Transcript	XM_038536318	protein_coding	2/18	.	XM_038536318.1:c.128G>A	XP_038392246.1:p.Arg43Lys	192	128	43	R/K	aGa/aAa	1	SNV	XP_038392246
chr5	24966312	G	A	1	A	missense_variant	MODERATE	.	CWF19L2	Transcript	XM_038536319	protein_coding	2/16	.	XM_038536319.1:c.128G>A	XP_038392247.1:p.Arg43Lys	192	128	43	R/K	aGa/aAa	1	SNV	XP_038392247
chr5	26368694	T	G	1	G	missense_variant	MODERATE	.	MSANTD4	Transcript	XM_038536331	protein_coding	2/3	.	XM_038536331.1:c.217T>G	XP_038392259.1:p.Tyr73Asp	453	217	73	Y/D	Tac/Gac	1	SNV	XP_038392259
chr5	26368694	T	G	1	G	missense_variant	MODERATE	.	MSANTD4	Transcript	XM_038536332	protein_coding	2/3	.	XM_038536332.1:c.217T>G	XP_038392260.1:p.Tyr73Asp	509	217	73	Y/D	Tac/Gac	1	SNV	XP_038392260
chr5	26368694	T	G	1	G	missense_variant	MODERATE	.	MSANTD4	Transcript	XM_038536333	protein_coding	2/3	.	XM_038536333.1:c.217T>G	XP_038392261.1:p.Tyr73Asp	500	217	73	Y/D	Tac/Gac	1	SNV	XP_038392261
chr5	62799065	C	CCGGAA	1	CGGAA	frameshift_variant&splice_region_variant	HIGH	.	ENO1	Transcript	XM_038537883	protein_coding	.	.	XM_038537883.1:c.445-1_445insTTCCG	XP_038393811.1:p.Ala149PhefsTer23	612-613	444-445	148-149	-/FX	-/TTCCG	-1	insertion	XP_038393811
chr6	6821153	TG	T	1	-	frameshift_variant	HIGH	.	POM121C	Transcript	XM_038539141	protein_coding	11/13	.	XM_038539141.1:c.2508del	XP_038395069.1:p.Thr837ProfsTer10	2508	2508	836	P/X	ccC/cc	-1	deletion	XP_038395069
chr6	6821153	TG	T	1	-	frameshift_variant	HIGH	.	POM121C	Transcript	XM_038539142	protein_coding	11/13	.	XM_038539142.1:c.1785del	XP_038395070.1:p.Thr596ProfsTer10	2082	1785	595	P/X	ccC/cc	-1	deletion	XP_038395070
chr6	6821153	TG	T	1	-	frameshift_variant	HIGH	.	POM121C	Transcript	XM_038539143	protein_coding	11/13	.	XM_038539143.1:c.1785del	XP_038395071.1:p.Thr596ProfsTer10	2039	1785	595	P/X	ccC/cc	-1	deletion	XP_038395071
chr6	12949055	G	A	1	A	missense_variant	MODERATE	.	PAPOLB	Transcript	XM_038539578	protein_coding	1/1	.	XM_038539578.1:c.541G>A	XP_038395506.1:p.Glu181Lys	720	541	181	E/K	Gaa/Aaa	1	SNV	XP_038395506
chr6	17665685	C	T	1	T	missense_variant	MODERATE	.	FBRS	Transcript	XM_038539798	protein_coding	11/19	.	XM_038539798.1:c.1636G>A	XP_038395726.1:p.Gly546Ser	1651	1636	546	G/S	Ggc/Agc	-1	SNV	XP_038395726
chr6	17670800	A	C	1	C	missense_variant	MODERATE	.	FBRS	Transcript	XM_038539798	protein_coding	2/19	.	XM_038539798.1:c.470T>G	XP_038395726.1:p.Leu157Arg	485	470	157	L/R	cTt/cGt	-1	SNV	XP_038395726
chr6	18589776	G	A	1	A	missense_variant	MODERATE	.	CD19	Transcript	XM_038539964	protein_coding	12/15	.	XM_038539964.1:c.1472G>A	XP_038395892.1:p.Arg491His	1536	1472	491	R/H	cGt/cAt	1	SNV	XP_038395892
chr6	18589776	G	A	1	A	missense_variant	MODERATE	.	CD19	Transcript	XM_038539965	protein_coding	12/15	.	XM_038539965.1:c.1451G>A	XP_038395893.1:p.Arg484His	1515	1451	484	R/H	cGt/cAt	1	SNV	XP_038395893
chr6	18589776	G	A	1	A	missense_variant	MODERATE	.	CD19	Transcript	XM_038539966	protein_coding	11/14	.	XM_038539966.1:c.1217G>A	XP_038395894.1:p.Arg406His	1257	1217	406	R/H	cGt/cAt	1	SNV	XP_038395894
chr6	18589776	G	A	1	A	missense_variant	MODERATE	.	CD19	Transcript	XM_038539967	protein_coding	11/14	.	XM_038539967.1:c.1196G>A	XP_038395895.1:p.Arg399His	1234	1196	399	R/H	cGt/cAt	1	SNV	XP_038395895
chr6	21722600	T	C	1	C	missense_variant	MODERATE	.	RBBP6	Transcript	XM_038540023	protein_coding	17/18	.	XM_038540023.1:c.3466A>G	XP_038395951.1:p.Ser1156Gly	3683	3466	1156	S/G	Agc/Ggc	-1	SNV	XP_038395951
chr6	21722600	T	C	1	C	missense_variant	MODERATE	.	RBBP6	Transcript	XM_038540024	protein_coding	18/19	.	XM_038540024.1:c.3466A>G	XP_038395952.1:p.Ser1156Gly	3586	3466	1156	S/G	Agc/Ggc	-1	SNV	XP_038395952
chr6	21722600	T	C	1	C	missense_variant	MODERATE	.	RBBP6	Transcript	XM_038540025	protein_coding	16/17	.	XM_038540025.1:c.3364A>G	XP_038395953.1:p.Ser1122Gly	3581	3364	1122	S/G	Agc/Ggc	-1	SNV	XP_038395953
chr6	25258737	T	G	1	G	missense_variant	MODERATE	.	GP2	Transcript	NM_001003371	protein_coding	7/11	.	NM_001003371.1:c.1135T>G	NP_001003371.1:p.Leu379Val	1268	1135	379	L/V	Ttg/Gtg	1	SNV	NP_001003371
chr6	28730099	T	G	1	G	missense_variant	MODERATE	.	NTAN1	Transcript	XM_038540292	protein_coding	7/10	.	XM_038540292.1:c.493A>C	XP_038396220.1:p.Asn165His	544	493	165	N/H	Aac/Cac	-1	SNV	XP_038396220
chr6	28730099	T	G	1	G	missense_variant	MODERATE	.	NTAN1	Transcript	XM_038540293	protein_coding	8/11	.	XM_038540293.1:c.178A>C	XP_038396221.1:p.Asn60His	533	178	60	N/H	Aac/Cac	-1	SNV	XP_038396221
chr6	28730099	T	G	1	G	missense_variant	MODERATE	.	NTAN1	Transcript	XM_038540294	protein_coding	6/9	.	XM_038540294.1:c.178A>C	XP_038396222.1:p.Asn60His	396	178	60	N/H	Aac/Cac	-1	SNV	XP_038396222
chr6	28730101	A	T	1	T	stop_gained	HIGH	.	NTAN1	Transcript	XM_038540292	protein_coding	7/10	.	XM_038540292.1:c.491T>A	XP_038396220.1:p.Leu164Ter	542	491	164	L/*	tTa/tAa	-1	SNV	XP_038396220
chr6	28730101	A	T	1	T	stop_gained	HIGH	.	NTAN1	Transcript	XM_038540293	protein_coding	8/11	.	XM_038540293.1:c.176T>A	XP_038396221.1:p.Leu59Ter	531	176	59	L/*	tTa/tAa	-1	SNV	XP_038396221
chr6	28730101	A	T	1	T	stop_gained	HIGH	.	NTAN1	Transcript	XM_038540294	protein_coding	6/9	.	XM_038540294.1:c.176T>A	XP_038396222.1:p.Leu59Ter	394	176	59	L/*	tTa/tAa	-1	SNV	XP_038396222
chr6	62187440	T	C	1	C	missense_variant	MODERATE	.	CLCA1	Transcript	XM_038541475	protein_coding	2/14	.	XM_038541475.1:c.206A>G	XP_038397403.1:p.Glu69Gly	279	206	69	E/G	gAa/gGa	-1	SNV	XP_038397403
chr7	58157942	A	G	1	G	missense_variant	MODERATE	.	DSG1	Transcript	NM_001002939	protein_coding	5/16	.	NM_001002939.1:c.488T>C	NP_001002939.1:p.Val163Ala	498	488	163	V/A	gTa/gCa	-1	SNV	NP_001002939
chr7	64906178	G	GCA	1	CA	frameshift_variant	HIGH	.	RIOK3	Transcript	XM_038543653	protein_coding	3/13	.	XM_038543653.1:c.184_185insTG	XP_038399581.1:p.Ser62LeufsTer18	353-354	184-185	62	S/LX	tct/tTGct	-1	insertion	XP_038399581
chr7	64906178	G	GCA	1	CA	frameshift_variant	HIGH	.	RIOK3	Transcript	XM_038543654	protein_coding	3/13	.	XM_038543654.1:c.142_143insTG	XP_038399582.1:p.Ser48LeufsTer18	308-309	142-143	48	S/LX	tct/tTGct	-1	insertion	XP_038399582
chr7	64906178	G	GCA	1	CA	frameshift_variant	HIGH	.	RIOK3	Transcript	XM_038543655	protein_coding	4/14	.	XM_038543655.1:c.70_71insTG	XP_038399583.1:p.Ser24LeufsTer18	568-569	70-71	24	S/LX	tct/tTGct	-1	insertion	XP_038399583
chr7	64906178	G	GCA	1	CA	frameshift_variant	HIGH	.	RIOK3	Transcript	XM_038543656	protein_coding	3/13	.	XM_038543656.1:c.70_71insTG	XP_038399584.1:p.Ser24LeufsTer18	283-284	70-71	24	S/LX	tct/tTGct	-1	insertion	XP_038399584
chr7	64906179	AGG	A	1	-	frameshift_variant&splice_region_variant	HIGH	.	RIOK3	Transcript	XM_038543653	protein_coding	3/13	.	XM_038543653.1:c.182_183del	XP_038399581.1:p.Ala61ValfsTer2	351-352	182-183	61	A/X	gCC/g	-1	deletion	XP_038399581
chr7	64906179	AGG	A	1	-	frameshift_variant&splice_region_variant	HIGH	.	RIOK3	Transcript	XM_038543654	protein_coding	3/13	.	XM_038543654.1:c.140_141del	XP_038399582.1:p.Ala47ValfsTer2	306-307	140-141	47	A/X	gCC/g	-1	deletion	XP_038399582
chr7	64906179	AGG	A	1	-	frameshift_variant&splice_region_variant	HIGH	.	RIOK3	Transcript	XM_038543655	protein_coding	4/14	.	XM_038543655.1:c.68_69del	XP_038399583.1:p.Ala23ValfsTer2	566-567	68-69	23	A/X	gCC/g	-1	deletion	XP_038399583
chr7	64906179	AGG	A	1	-	frameshift_variant&splice_region_variant	HIGH	.	RIOK3	Transcript	XM_038543656	protein_coding	3/13	.	XM_038543656.1:c.68_69del	XP_038399584.1:p.Ala23ValfsTer2	281-282	68-69	23	A/X	gCC/g	-1	deletion	XP_038399584
chr8	10097870	C	G	1	G	missense_variant	MODERATE	.	G2E3	Transcript	XM_038544382	protein_coding	13/15	.	XM_038544382.1:c.1599C>G	XP_038400310.1:p.Asn533Lys	1629	1599	533	N/K	aaC/aaG	1	SNV	XP_038400310
chr8	10097870	C	G	1	G	missense_variant	MODERATE	.	G2E3	Transcript	XM_038544383	protein_coding	12/14	.	XM_038544383.1:c.1584C>G	XP_038400311.1:p.Asn528Lys	1637	1584	528	N/K	aaC/aaG	1	SNV	XP_038400311
chr8	10097870	C	G	1	G	missense_variant	MODERATE	.	G2E3	Transcript	XM_038544384	protein_coding	13/15	.	XM_038544384.1:c.1575C>G	XP_038400312.1:p.Asn525Lys	1673	1575	525	N/K	aaC/aaG	1	SNV	XP_038400312
chr8	10097870	C	G	1	G	missense_variant	MODERATE	.	G2E3	Transcript	XM_038544385	protein_coding	13/15	.	XM_038544385.1:c.1533C>G	XP_038400313.1:p.Asn511Lys	1670	1533	511	N/K	aaC/aaG	1	SNV	XP_038400313
chr8	10097870	C	G	1	G	missense_variant	MODERATE	.	G2E3	Transcript	XM_038544386	protein_coding	13/15	.	XM_038544386.1:c.1533C>G	XP_038400314.1:p.Asn511Lys	1631	1533	511	N/K	aaC/aaG	1	SNV	XP_038400314
chr8	10097870	C	G	1	G	missense_variant	MODERATE	.	G2E3	Transcript	XM_038544387	protein_coding	13/15	.	XM_038544387.1:c.1533C>G	XP_038400315.1:p.Asn511Lys	1574	1533	511	N/K	aaC/aaG	1	SNV	XP_038400315
chr8	10097877	G	A	1	A	missense_variant	MODERATE	.	G2E3	Transcript	XM_038544382	protein_coding	13/15	.	XM_038544382.1:c.1606G>A	XP_038400310.1:p.Val536Ile	1636	1606	536	V/I	Gta/Ata	1	SNV	XP_038400310
chr8	10097877	G	A	1	A	missense_variant	MODERATE	.	G2E3	Transcript	XM_038544383	protein_coding	12/14	.	XM_038544383.1:c.1591G>A	XP_038400311.1:p.Val531Ile	1644	1591	531	V/I	Gta/Ata	1	SNV	XP_038400311
chr8	10097877	G	A	1	A	missense_variant	MODERATE	.	G2E3	Transcript	XM_038544384	protein_coding	13/15	.	XM_038544384.1:c.1582G>A	XP_038400312.1:p.Val528Ile	1680	1582	528	V/I	Gta/Ata	1	SNV	XP_038400312
chr8	10097877	G	A	1	A	missense_variant	MODERATE	.	G2E3	Transcript	XM_038544385	protein_coding	13/15	.	XM_038544385.1:c.1540G>A	XP_038400313.1:p.Val514Ile	1677	1540	514	V/I	Gta/Ata	1	SNV	XP_038400313
chr8	10097877	G	A	1	A	missense_variant	MODERATE	.	G2E3	Transcript	XM_038544386	protein_coding	13/15	.	XM_038544386.1:c.1540G>A	XP_038400314.1:p.Val514Ile	1638	1540	514	V/I	Gta/Ata	1	SNV	XP_038400314
chr8	10097877	G	A	1	A	missense_variant	MODERATE	.	G2E3	Transcript	XM_038544387	protein_coding	13/15	.	XM_038544387.1:c.1540G>A	XP_038400315.1:p.Val514Ile	1581	1540	514	V/I	Gta/Ata	1	SNV	XP_038400315
chr8	10097899	T	C	1	C	missense_variant	MODERATE	.	G2E3	Transcript	XM_038544382	protein_coding	13/15	.	XM_038544382.1:c.1628T>C	XP_038400310.1:p.Leu543Pro	1658	1628	543	L/P	cTa/cCa	1	SNV	XP_038400310
chr8	10097899	T	C	1	C	missense_variant	MODERATE	.	G2E3	Transcript	XM_038544383	protein_coding	12/14	.	XM_038544383.1:c.1613T>C	XP_038400311.1:p.Leu538Pro	1666	1613	538	L/P	cTa/cCa	1	SNV	XP_038400311
chr8	10097899	T	C	1	C	missense_variant	MODERATE	.	G2E3	Transcript	XM_038544384	protein_coding	13/15	.	XM_038544384.1:c.1604T>C	XP_038400312.1:p.Leu535Pro	1702	1604	535	L/P	cTa/cCa	1	SNV	XP_038400312
chr8	10097899	T	C	1	C	missense_variant	MODERATE	.	G2E3	Transcript	XM_038544385	protein_coding	13/15	.	XM_038544385.1:c.1562T>C	XP_038400313.1:p.Leu521Pro	1699	1562	521	L/P	cTa/cCa	1	SNV	XP_038400313
chr8	10097899	T	C	1	C	missense_variant	MODERATE	.	G2E3	Transcript	XM_038544386	protein_coding	13/15	.	XM_038544386.1:c.1562T>C	XP_038400314.1:p.Leu521Pro	1660	1562	521	L/P	cTa/cCa	1	SNV	XP_038400314
chr8	10097899	T	C	1	C	missense_variant	MODERATE	.	G2E3	Transcript	XM_038544387	protein_coding	13/15	.	XM_038544387.1:c.1562T>C	XP_038400315.1:p.Leu521Pro	1603	1562	521	L/P	cTa/cCa	1	SNV	XP_038400315
chr8	10097904	C	T	1	T	missense_variant	MODERATE	.	G2E3	Transcript	XM_038544382	protein_coding	13/15	.	XM_038544382.1:c.1633C>T	XP_038400310.1:p.Leu545Phe	1663	1633	545	L/F	Ctt/Ttt	1	SNV	XP_038400310
chr8	10097904	C	T	1	T	missense_variant	MODERATE	.	G2E3	Transcript	XM_038544383	protein_coding	12/14	.	XM_038544383.1:c.1618C>T	XP_038400311.1:p.Leu540Phe	1671	1618	540	L/F	Ctt/Ttt	1	SNV	XP_038400311
chr8	10097904	C	T	1	T	missense_variant	MODERATE	.	G2E3	Transcript	XM_038544384	protein_coding	13/15	.	XM_038544384.1:c.1609C>T	XP_038400312.1:p.Leu537Phe	1707	1609	537	L/F	Ctt/Ttt	1	SNV	XP_038400312
chr8	10097904	C	T	1	T	missense_variant	MODERATE	.	G2E3	Transcript	XM_038544385	protein_coding	13/15	.	XM_038544385.1:c.1567C>T	XP_038400313.1:p.Leu523Phe	1704	1567	523	L/F	Ctt/Ttt	1	SNV	XP_038400313
chr8	10097904	C	T	1	T	missense_variant	MODERATE	.	G2E3	Transcript	XM_038544386	protein_coding	13/15	.	XM_038544386.1:c.1567C>T	XP_038400314.1:p.Leu523Phe	1665	1567	523	L/F	Ctt/Ttt	1	SNV	XP_038400314
chr8	10097904	C	T	1	T	missense_variant	MODERATE	.	G2E3	Transcript	XM_038544387	protein_coding	13/15	.	XM_038544387.1:c.1567C>T	XP_038400315.1:p.Leu523Phe	1608	1567	523	L/F	Ctt/Ttt	1	SNV	XP_038400315
chr8	10097914	G	A	1	A	missense_variant	MODERATE	.	G2E3	Transcript	XM_038544382	protein_coding	13/15	.	XM_038544382.1:c.1643G>A	XP_038400310.1:p.Cys548Tyr	1673	1643	548	C/Y	tGt/tAt	1	SNV	XP_038400310
chr8	10097914	G	A	1	A	missense_variant	MODERATE	.	G2E3	Transcript	XM_038544383	protein_coding	12/14	.	XM_038544383.1:c.1628G>A	XP_038400311.1:p.Cys543Tyr	1681	1628	543	C/Y	tGt/tAt	1	SNV	XP_038400311
chr8	10097914	G	A	1	A	missense_variant	MODERATE	.	G2E3	Transcript	XM_038544384	protein_coding	13/15	.	XM_038544384.1:c.1619G>A	XP_038400312.1:p.Cys540Tyr	1717	1619	540	C/Y	tGt/tAt	1	SNV	XP_038400312
chr8	10097914	G	A	1	A	missense_variant	MODERATE	.	G2E3	Transcript	XM_038544385	protein_coding	13/15	.	XM_038544385.1:c.1577G>A	XP_038400313.1:p.Cys526Tyr	1714	1577	526	C/Y	tGt/tAt	1	SNV	XP_038400313
chr8	10097914	G	A	1	A	missense_variant	MODERATE	.	G2E3	Transcript	XM_038544386	protein_coding	13/15	.	XM_038544386.1:c.1577G>A	XP_038400314.1:p.Cys526Tyr	1675	1577	526	C/Y	tGt/tAt	1	SNV	XP_038400314
chr8	10097914	G	A	1	A	missense_variant	MODERATE	.	G2E3	Transcript	XM_038544387	protein_coding	13/15	.	XM_038544387.1:c.1577G>A	XP_038400315.1:p.Cys526Tyr	1618	1577	526	C/Y	tGt/tAt	1	SNV	XP_038400315
chr8	10097922	A	T	1	T	missense_variant	MODERATE	.	G2E3	Transcript	XM_038544382	protein_coding	13/15	.	XM_038544382.1:c.1651A>T	XP_038400310.1:p.Ile551Phe	1681	1651	551	I/F	Att/Ttt	1	SNV	XP_038400310
chr8	10097922	A	T	1	T	missense_variant	MODERATE	.	G2E3	Transcript	XM_038544383	protein_coding	12/14	.	XM_038544383.1:c.1636A>T	XP_038400311.1:p.Ile546Phe	1689	1636	546	I/F	Att/Ttt	1	SNV	XP_038400311
chr8	10097922	A	T	1	T	missense_variant	MODERATE	.	G2E3	Transcript	XM_038544384	protein_coding	13/15	.	XM_038544384.1:c.1627A>T	XP_038400312.1:p.Ile543Phe	1725	1627	543	I/F	Att/Ttt	1	SNV	XP_038400312
chr8	10097922	A	T	1	T	missense_variant	MODERATE	.	G2E3	Transcript	XM_038544385	protein_coding	13/15	.	XM_038544385.1:c.1585A>T	XP_038400313.1:p.Ile529Phe	1722	1585	529	I/F	Att/Ttt	1	SNV	XP_038400313
chr8	10097922	A	T	1	T	missense_variant	MODERATE	.	G2E3	Transcript	XM_038544386	protein_coding	13/15	.	XM_038544386.1:c.1585A>T	XP_038400314.1:p.Ile529Phe	1683	1585	529	I/F	Att/Ttt	1	SNV	XP_038400314
chr8	10097922	A	T	1	T	missense_variant	MODERATE	.	G2E3	Transcript	XM_038544387	protein_coding	13/15	.	XM_038544387.1:c.1585A>T	XP_038400315.1:p.Ile529Phe	1626	1585	529	I/F	Att/Ttt	1	SNV	XP_038400315
chr8	10097931	T	A	1	A	missense_variant	MODERATE	.	G2E3	Transcript	XM_038544382	protein_coding	13/15	.	XM_038544382.1:c.1660T>A	XP_038400310.1:p.Ser554Thr	1690	1660	554	S/T	Tca/Aca	1	SNV	XP_038400310
chr8	10097931	T	A	1	A	missense_variant	MODERATE	.	G2E3	Transcript	XM_038544383	protein_coding	12/14	.	XM_038544383.1:c.1645T>A	XP_038400311.1:p.Ser549Thr	1698	1645	549	S/T	Tca/Aca	1	SNV	XP_038400311
chr8	10097931	T	A	1	A	missense_variant	MODERATE	.	G2E3	Transcript	XM_038544384	protein_coding	13/15	.	XM_038544384.1:c.1636T>A	XP_038400312.1:p.Ser546Thr	1734	1636	546	S/T	Tca/Aca	1	SNV	XP_038400312
chr8	10097931	T	A	1	A	missense_variant	MODERATE	.	G2E3	Transcript	XM_038544385	protein_coding	13/15	.	XM_038544385.1:c.1594T>A	XP_038400313.1:p.Ser532Thr	1731	1594	532	S/T	Tca/Aca	1	SNV	XP_038400313
chr8	10097931	T	A	1	A	missense_variant	MODERATE	.	G2E3	Transcript	XM_038544386	protein_coding	13/15	.	XM_038544386.1:c.1594T>A	XP_038400314.1:p.Ser532Thr	1692	1594	532	S/T	Tca/Aca	1	SNV	XP_038400314
chr8	10097931	T	A	1	A	missense_variant	MODERATE	.	G2E3	Transcript	XM_038544387	protein_coding	13/15	.	XM_038544387.1:c.1594T>A	XP_038400315.1:p.Ser532Thr	1635	1594	532	S/T	Tca/Aca	1	SNV	XP_038400315
chr8	10097950	G	T	1	T	missense_variant	MODERATE	.	G2E3	Transcript	XM_038544382	protein_coding	13/15	.	XM_038544382.1:c.1679G>T	XP_038400310.1:p.Arg560Met	1709	1679	560	R/M	aGg/aTg	1	SNV	XP_038400310
chr8	10097950	G	T	1	T	missense_variant	MODERATE	.	G2E3	Transcript	XM_038544383	protein_coding	12/14	.	XM_038544383.1:c.1664G>T	XP_038400311.1:p.Arg555Met	1717	1664	555	R/M	aGg/aTg	1	SNV	XP_038400311
chr8	10097950	G	T	1	T	missense_variant	MODERATE	.	G2E3	Transcript	XM_038544384	protein_coding	13/15	.	XM_038544384.1:c.1655G>T	XP_038400312.1:p.Arg552Met	1753	1655	552	R/M	aGg/aTg	1	SNV	XP_038400312
chr8	10097950	G	T	1	T	missense_variant	MODERATE	.	G2E3	Transcript	XM_038544385	protein_coding	13/15	.	XM_038544385.1:c.1613G>T	XP_038400313.1:p.Arg538Met	1750	1613	538	R/M	aGg/aTg	1	SNV	XP_038400313
chr8	10097950	G	T	1	T	missense_variant	MODERATE	.	G2E3	Transcript	XM_038544386	protein_coding	13/15	.	XM_038544386.1:c.1613G>T	XP_038400314.1:p.Arg538Met	1711	1613	538	R/M	aGg/aTg	1	SNV	XP_038400314
chr8	10097950	G	T	1	T	missense_variant	MODERATE	.	G2E3	Transcript	XM_038544387	protein_coding	13/15	.	XM_038544387.1:c.1613G>T	XP_038400315.1:p.Arg538Met	1654	1613	538	R/M	aGg/aTg	1	SNV	XP_038400315
chr8	10097952	T	G	1	G	missense_variant	MODERATE	.	G2E3	Transcript	XM_038544382	protein_coding	13/15	.	XM_038544382.1:c.1681T>G	XP_038400310.1:p.Leu561Val	1711	1681	561	L/V	Ttg/Gtg	1	SNV	XP_038400310
chr8	10097952	T	G	1	G	missense_variant	MODERATE	.	G2E3	Transcript	XM_038544383	protein_coding	12/14	.	XM_038544383.1:c.1666T>G	XP_038400311.1:p.Leu556Val	1719	1666	556	L/V	Ttg/Gtg	1	SNV	XP_038400311
chr8	10097952	T	G	1	G	missense_variant	MODERATE	.	G2E3	Transcript	XM_038544384	protein_coding	13/15	.	XM_038544384.1:c.1657T>G	XP_038400312.1:p.Leu553Val	1755	1657	553	L/V	Ttg/Gtg	1	SNV	XP_038400312
chr8	10097952	T	G	1	G	missense_variant	MODERATE	.	G2E3	Transcript	XM_038544385	protein_coding	13/15	.	XM_038544385.1:c.1615T>G	XP_038400313.1:p.Leu539Val	1752	1615	539	L/V	Ttg/Gtg	1	SNV	XP_038400313
chr8	10097952	T	G	1	G	missense_variant	MODERATE	.	G2E3	Transcript	XM_038544386	protein_coding	13/15	.	XM_038544386.1:c.1615T>G	XP_038400314.1:p.Leu539Val	1713	1615	539	L/V	Ttg/Gtg	1	SNV	XP_038400314
chr8	10097952	T	G	1	G	missense_variant	MODERATE	.	G2E3	Transcript	XM_038544387	protein_coding	13/15	.	XM_038544387.1:c.1615T>G	XP_038400315.1:p.Leu539Val	1656	1615	539	L/V	Ttg/Gtg	1	SNV	XP_038400315
chr8	10097956	C	T	1	T	missense_variant	MODERATE	.	G2E3	Transcript	XM_038544382	protein_coding	13/15	.	XM_038544382.1:c.1685C>T	XP_038400310.1:p.Ala562Val	1715	1685	562	A/V	gCc/gTc	1	SNV	XP_038400310
chr8	10097956	C	T	1	T	missense_variant	MODERATE	.	G2E3	Transcript	XM_038544383	protein_coding	12/14	.	XM_038544383.1:c.1670C>T	XP_038400311.1:p.Ala557Val	1723	1670	557	A/V	gCc/gTc	1	SNV	XP_038400311
chr8	10097956	C	T	1	T	missense_variant	MODERATE	.	G2E3	Transcript	XM_038544384	protein_coding	13/15	.	XM_038544384.1:c.1661C>T	XP_038400312.1:p.Ala554Val	1759	1661	554	A/V	gCc/gTc	1	SNV	XP_038400312
chr8	10097956	C	T	1	T	missense_variant	MODERATE	.	G2E3	Transcript	XM_038544385	protein_coding	13/15	.	XM_038544385.1:c.1619C>T	XP_038400313.1:p.Ala540Val	1756	1619	540	A/V	gCc/gTc	1	SNV	XP_038400313
chr8	10097956	C	T	1	T	missense_variant	MODERATE	.	G2E3	Transcript	XM_038544386	protein_coding	13/15	.	XM_038544386.1:c.1619C>T	XP_038400314.1:p.Ala540Val	1717	1619	540	A/V	gCc/gTc	1	SNV	XP_038400314
chr8	10097956	C	T	1	T	missense_variant	MODERATE	.	G2E3	Transcript	XM_038544387	protein_coding	13/15	.	XM_038544387.1:c.1619C>T	XP_038400315.1:p.Ala540Val	1660	1619	540	A/V	gCc/gTc	1	SNV	XP_038400315
chr8	10097958	G	A	1	A	missense_variant	MODERATE	.	G2E3	Transcript	XM_038544382	protein_coding	13/15	.	XM_038544382.1:c.1687G>A	XP_038400310.1:p.Glu563Lys	1717	1687	563	E/K	Gaa/Aaa	1	SNV	XP_038400310
chr8	10097958	G	A	1	A	missense_variant	MODERATE	.	G2E3	Transcript	XM_038544383	protein_coding	12/14	.	XM_038544383.1:c.1672G>A	XP_038400311.1:p.Glu558Lys	1725	1672	558	E/K	Gaa/Aaa	1	SNV	XP_038400311
chr8	10097958	G	A	1	A	missense_variant	MODERATE	.	G2E3	Transcript	XM_038544384	protein_coding	13/15	.	XM_038544384.1:c.1663G>A	XP_038400312.1:p.Glu555Lys	1761	1663	555	E/K	Gaa/Aaa	1	SNV	XP_038400312
chr8	10097958	G	A	1	A	missense_variant	MODERATE	.	G2E3	Transcript	XM_038544385	protein_coding	13/15	.	XM_038544385.1:c.1621G>A	XP_038400313.1:p.Glu541Lys	1758	1621	541	E/K	Gaa/Aaa	1	SNV	XP_038400313
chr8	10097958	G	A	1	A	missense_variant	MODERATE	.	G2E3	Transcript	XM_038544386	protein_coding	13/15	.	XM_038544386.1:c.1621G>A	XP_038400314.1:p.Glu541Lys	1719	1621	541	E/K	Gaa/Aaa	1	SNV	XP_038400314
chr8	10097958	G	A	1	A	missense_variant	MODERATE	.	G2E3	Transcript	XM_038544387	protein_coding	13/15	.	XM_038544387.1:c.1621G>A	XP_038400315.1:p.Glu541Lys	1662	1621	541	E/K	Gaa/Aaa	1	SNV	XP_038400315
chr8	10842788	C	CAGTACAACTTAAGATTGTGCTTTTTACTCCTTCTGGTTCTTCTTTCTTTTCTTTTCTTTTCTTTTCTTTTCTTTTCTT	1	AGTACAACTTAAGATTGTGCTTTTTACTCCTTCTGGTTCTTCTTTCTTTTCTTTTCTTTTCTTTTCTTTTCTTTTCTT	splice_acceptor_variant	HIGH	.	DTD2	Transcript	XM_038544432	protein_coding	.	2/2	XM_038544432.1:c.182-2_182-1insAAGAAAAGAAAAGAAAAGAAAAGAAAAGAAAAGAAAGAAGAACCAGAAGGAGTAAAAAGCACAATCTTAAGTTGTACT	.	.	.	.	.	.	-1	insertion	XP_038400360
chr8	10842788	C	CAGTACAACTTAAGATTGTGCTTTTTACTCCTTCTGGTTCTTCTTTCTTTTCTTTTCTTTTCTTTTCTTTTCTTTTCTT	1	AGTACAACTTAAGATTGTGCTTTTTACTCCTTCTGGTTCTTCTTTCTTTTCTTTTCTTTTCTTTTCTTTTCTTTTCTT	inframe_insertion	MODERATE	.	DTD2	Transcript	XM_038544433	protein_coding	2/2	.	XM_038544433.1:c.135_136insAAGAAAAGAAAAGAAAAGAAAAGAAAAGAAAAGAAAGAAGAACCAGAAGGAGTAAAAAGCACAATCTTAAGTTGTACT	XP_038400361.1:p.Pro45_Val46insLysLysArgLysGluLysLysArgLysGluLysLysGluGluProGluGlyValLysSerThrIleLeuSerCysThr	244-245	135-136	45-46	-/KKRKEKKRKEKKEEPEGVKSTILSCT	-/AAGAAAAGAAAAGAAAAGAAAAGAAAAGAAAAGAAAGAAGAACCAGAAGGAGTAAAAAGCACAATCTTAAGTTGTACT	-1	insertion	XP_038400361
chr8	10842788	C	CAGTACAACTTAAGATTGTGCTTTTTACTCCTTCTGGTTCTTCTTTCTTTTCTTTTCTTTTCTTTTCTTTTCTTTTCTT	1	AGTACAACTTAAGATTGTGCTTTTTACTCCTTCTGGTTCTTCTTTCTTTTCTTTTCTTTTCTTTTCTTTTCTTTTCTT	splice_acceptor_variant	HIGH	.	DTD2	Transcript	XM_038544434	protein_coding	.	3/3	XM_038544434.1:c.116-2_116-1insAAGAAAAGAAAAGAAAAGAAAAGAAAAGAAAAGAAAGAAGAACCAGAAGGAGTAAAAAGCACAATCTTAAGTTGTACT	.	.	.	.	.	.	-1	insertion	XP_038400362
chr8	14505677	A	C	1	C	missense_variant	MODERATE	.	RALGAPA1	Transcript	XM_038544497	protein_coding	26/44	.	XM_038544497.1:c.5059T>G	XP_038400425.1:p.Cys1687Gly	5554	5059	1687	C/G	Tgt/Ggt	-1	SNV	XP_038400425
chr8	14505677	A	C	1	C	missense_variant	MODERATE	.	RALGAPA1	Transcript	XM_038544498	protein_coding	26/43	.	XM_038544498.1:c.5059T>G	XP_038400426.1:p.Cys1687Gly	5554	5059	1687	C/G	Tgt/Ggt	-1	SNV	XP_038400426
chr8	14505677	A	C	1	C	missense_variant	MODERATE	.	RALGAPA1	Transcript	XM_038544499	protein_coding	26/42	.	XM_038544499.1:c.5059T>G	XP_038400427.1:p.Cys1687Gly	5553	5059	1687	C/G	Tgt/Ggt	-1	SNV	XP_038400427
chr8	14505677	A	C	1	C	missense_variant	MODERATE	.	RALGAPA1	Transcript	XM_038544500	protein_coding	25/43	.	XM_038544500.1:c.4978T>G	XP_038400428.1:p.Cys1660Gly	5473	4978	1660	C/G	Tgt/Ggt	-1	SNV	XP_038400428
chr8	14505677	A	C	1	C	missense_variant	MODERATE	.	RALGAPA1	Transcript	XM_038544501	protein_coding	25/43	.	XM_038544501.1:c.4918T>G	XP_038400429.1:p.Cys1640Gly	5412	4918	1640	C/G	Tgt/Ggt	-1	SNV	XP_038400429
chr8	14505677	A	C	1	C	missense_variant	MODERATE	.	RALGAPA1	Transcript	XM_038544503	protein_coding	26/43	.	XM_038544503.1:c.5059T>G	XP_038400431.1:p.Cys1687Gly	5554	5059	1687	C/G	Tgt/Ggt	-1	SNV	XP_038400431
chr8	14505677	A	C	1	C	missense_variant	MODERATE	.	RALGAPA1	Transcript	XM_038544504	protein_coding	26/44	.	XM_038544504.1:c.5059T>G	XP_038400432.1:p.Cys1687Gly	5554	5059	1687	C/G	Tgt/Ggt	-1	SNV	XP_038400432
chr8	14505677	A	C	1	C	missense_variant	MODERATE	.	RALGAPA1	Transcript	XM_038544505	protein_coding	26/44	.	XM_038544505.1:c.5059T>G	XP_038400433.1:p.Cys1687Gly	5554	5059	1687	C/G	Tgt/Ggt	-1	SNV	XP_038400433
chr8	14505677	A	C	1	C	missense_variant	MODERATE	.	RALGAPA1	Transcript	XM_038544506	protein_coding	24/42	.	XM_038544506.1:c.4837T>G	XP_038400434.1:p.Cys1613Gly	5331	4837	1613	C/G	Tgt/Ggt	-1	SNV	XP_038400434
chr8	14505677	A	C	1	C	missense_variant	MODERATE	.	RALGAPA1	Transcript	XM_038544507	protein_coding	26/44	.	XM_038544507.1:c.3679T>G	XP_038400435.1:p.Cys1227Gly	4168	3679	1227	C/G	Tgt/Ggt	-1	SNV	XP_038400435
chr8	14505677	A	C	1	C	missense_variant	MODERATE	.	RALGAPA1	Transcript	XM_038544508	protein_coding	25/43	.	XM_038544508.1:c.3598T>G	XP_038400436.1:p.Cys1200Gly	4086	3598	1200	C/G	Tgt/Ggt	-1	SNV	XP_038400436
chr8	14505677	A	C	1	C	missense_variant	MODERATE	.	RALGAPA1	Transcript	XM_038544509	protein_coding	25/42	.	XM_038544509.1:c.3598T>G	XP_038400437.1:p.Cys1200Gly	4086	3598	1200	C/G	Tgt/Ggt	-1	SNV	XP_038400437
chr8	14505677	A	C	1	C	missense_variant	MODERATE	.	RALGAPA1	Transcript	XM_038544510	protein_coding	24/42	.	XM_038544510.1:c.3457T>G	XP_038400438.1:p.Cys1153Gly	3944	3457	1153	C/G	Tgt/Ggt	-1	SNV	XP_038400438
chr8	14505677	A	C	1	C	missense_variant	MODERATE	.	RALGAPA1	Transcript	XM_038544511	protein_coding	24/41	.	XM_038544511.1:c.3457T>G	XP_038400439.1:p.Cys1153Gly	3943	3457	1153	C/G	Tgt/Ggt	-1	SNV	XP_038400439
chr8	14505677	A	C	1	C	missense_variant	MODERATE	.	RALGAPA1	Transcript	XM_038544512	protein_coding	24/40	.	XM_038544512.1:c.3457T>G	XP_038400440.1:p.Cys1153Gly	3943	3457	1153	C/G	Tgt/Ggt	-1	SNV	XP_038400440
chr8	28917263	C	T	1	T	missense_variant	MODERATE	.	TXNDC16	Transcript	XM_038544717	protein_coding	21/21	.	XM_038544717.1:c.2395G>A	XP_038400645.1:p.Glu799Lys	2712	2395	799	E/K	Gag/Aag	-1	SNV	XP_038400645
chr8	28917263	C	T	1	T	missense_variant	MODERATE	.	TXNDC16	Transcript	XM_038544718	protein_coding	21/21	.	XM_038544718.1:c.2392G>A	XP_038400646.1:p.Glu798Lys	2710	2392	798	E/K	Gag/Aag	-1	SNV	XP_038400646
chr8	28917263	C	T	1	T	missense_variant	MODERATE	.	TXNDC16	Transcript	XM_038544719	protein_coding	21/21	.	XM_038544719.1:c.2299G>A	XP_038400647.1:p.Glu767Lys	2780	2299	767	E/K	Gag/Aag	-1	SNV	XP_038400647
chr8	28917263	C	T	1	T	missense_variant	MODERATE	.	TXNDC16	Transcript	XM_038544720	protein_coding	19/19	.	XM_038544720.1:c.2167G>A	XP_038400648.1:p.Glu723Lys	2484	2167	723	E/K	Gag/Aag	-1	SNV	XP_038400648
chr8	28917263	C	T	1	T	missense_variant	MODERATE	.	TXNDC16	Transcript	XM_038544721	protein_coding	19/19	.	XM_038544721.1:c.1996G>A	XP_038400649.1:p.Glu666Lys	2189	1996	666	E/K	Gag/Aag	-1	SNV	XP_038400649
chr8	28917268	T	A	1	A	missense_variant	MODERATE	.	TXNDC16	Transcript	XM_038544717	protein_coding	21/21	.	XM_038544717.1:c.2390A>T	XP_038400645.1:p.Asp797Val	2707	2390	797	D/V	gAt/gTt	-1	SNV	XP_038400645
chr8	28917268	T	A	1	A	missense_variant	MODERATE	.	TXNDC16	Transcript	XM_038544718	protein_coding	21/21	.	XM_038544718.1:c.2387A>T	XP_038400646.1:p.Asp796Val	2705	2387	796	D/V	gAt/gTt	-1	SNV	XP_038400646
chr8	28917268	T	A	1	A	missense_variant	MODERATE	.	TXNDC16	Transcript	XM_038544719	protein_coding	21/21	.	XM_038544719.1:c.2294A>T	XP_038400647.1:p.Asp765Val	2775	2294	765	D/V	gAt/gTt	-1	SNV	XP_038400647
chr8	28917268	T	A	1	A	missense_variant	MODERATE	.	TXNDC16	Transcript	XM_038544720	protein_coding	19/19	.	XM_038544720.1:c.2162A>T	XP_038400648.1:p.Asp721Val	2479	2162	721	D/V	gAt/gTt	-1	SNV	XP_038400648
chr8	28917268	T	A	1	A	missense_variant	MODERATE	.	TXNDC16	Transcript	XM_038544721	protein_coding	19/19	.	XM_038544721.1:c.1991A>T	XP_038400649.1:p.Asp664Val	2184	1991	664	D/V	gAt/gTt	-1	SNV	XP_038400649
chr8	28917280	G	C	1	C	missense_variant	MODERATE	.	TXNDC16	Transcript	XM_038544717	protein_coding	21/21	.	XM_038544717.1:c.2378C>G	XP_038400645.1:p.Pro793Arg	2695	2378	793	P/R	cCc/cGc	-1	SNV	XP_038400645
chr8	28917280	G	C	1	C	missense_variant	MODERATE	.	TXNDC16	Transcript	XM_038544718	protein_coding	21/21	.	XM_038544718.1:c.2375C>G	XP_038400646.1:p.Pro792Arg	2693	2375	792	P/R	cCc/cGc	-1	SNV	XP_038400646
chr8	28917280	G	C	1	C	missense_variant	MODERATE	.	TXNDC16	Transcript	XM_038544719	protein_coding	21/21	.	XM_038544719.1:c.2282C>G	XP_038400647.1:p.Pro761Arg	2763	2282	761	P/R	cCc/cGc	-1	SNV	XP_038400647
chr8	28917280	G	C	1	C	missense_variant	MODERATE	.	TXNDC16	Transcript	XM_038544720	protein_coding	19/19	.	XM_038544720.1:c.2150C>G	XP_038400648.1:p.Pro717Arg	2467	2150	717	P/R	cCc/cGc	-1	SNV	XP_038400648
chr8	28917280	G	C	1	C	missense_variant	MODERATE	.	TXNDC16	Transcript	XM_038544721	protein_coding	19/19	.	XM_038544721.1:c.1979C>G	XP_038400649.1:p.Pro660Arg	2172	1979	660	P/R	cCc/cGc	-1	SNV	XP_038400649
chr8	28917281	G	C	1	C	missense_variant	MODERATE	.	TXNDC16	Transcript	XM_038544717	protein_coding	21/21	.	XM_038544717.1:c.2377C>G	XP_038400645.1:p.Pro793Ala	2694	2377	793	P/A	Ccc/Gcc	-1	SNV	XP_038400645
chr8	28917281	G	C	1	C	missense_variant	MODERATE	.	TXNDC16	Transcript	XM_038544718	protein_coding	21/21	.	XM_038544718.1:c.2374C>G	XP_038400646.1:p.Pro792Ala	2692	2374	792	P/A	Ccc/Gcc	-1	SNV	XP_038400646
chr8	28917281	G	C	1	C	missense_variant	MODERATE	.	TXNDC16	Transcript	XM_038544719	protein_coding	21/21	.	XM_038544719.1:c.2281C>G	XP_038400647.1:p.Pro761Ala	2762	2281	761	P/A	Ccc/Gcc	-1	SNV	XP_038400647
chr8	28917281	G	C	1	C	missense_variant	MODERATE	.	TXNDC16	Transcript	XM_038544720	protein_coding	19/19	.	XM_038544720.1:c.2149C>G	XP_038400648.1:p.Pro717Ala	2466	2149	717	P/A	Ccc/Gcc	-1	SNV	XP_038400648
chr8	28917281	G	C	1	C	missense_variant	MODERATE	.	TXNDC16	Transcript	XM_038544721	protein_coding	19/19	.	XM_038544721.1:c.1978C>G	XP_038400649.1:p.Pro660Ala	2171	1978	660	P/A	Ccc/Gcc	-1	SNV	XP_038400649
chr8	28917283	T	C	1	C	missense_variant	MODERATE	.	TXNDC16	Transcript	XM_038544717	protein_coding	21/21	.	XM_038544717.1:c.2375A>G	XP_038400645.1:p.His792Arg	2692	2375	792	H/R	cAt/cGt	-1	SNV	XP_038400645
chr8	28917283	T	C	1	C	missense_variant	MODERATE	.	TXNDC16	Transcript	XM_038544718	protein_coding	21/21	.	XM_038544718.1:c.2372A>G	XP_038400646.1:p.His791Arg	2690	2372	791	H/R	cAt/cGt	-1	SNV	XP_038400646
chr8	28917283	T	C	1	C	missense_variant	MODERATE	.	TXNDC16	Transcript	XM_038544719	protein_coding	21/21	.	XM_038544719.1:c.2279A>G	XP_038400647.1:p.His760Arg	2760	2279	760	H/R	cAt/cGt	-1	SNV	XP_038400647
chr8	28917283	T	C	1	C	missense_variant	MODERATE	.	TXNDC16	Transcript	XM_038544720	protein_coding	19/19	.	XM_038544720.1:c.2147A>G	XP_038400648.1:p.His716Arg	2464	2147	716	H/R	cAt/cGt	-1	SNV	XP_038400648
chr8	28917283	T	C	1	C	missense_variant	MODERATE	.	TXNDC16	Transcript	XM_038544721	protein_coding	19/19	.	XM_038544721.1:c.1976A>G	XP_038400649.1:p.His659Arg	2169	1976	659	H/R	cAt/cGt	-1	SNV	XP_038400649
chr8	28917293	C	T	1	T	missense_variant	MODERATE	.	TXNDC16	Transcript	XM_038544717	protein_coding	21/21	.	XM_038544717.1:c.2365G>A	XP_038400645.1:p.Ala789Thr	2682	2365	789	A/T	Gca/Aca	-1	SNV	XP_038400645
chr8	28917293	C	T	1	T	missense_variant	MODERATE	.	TXNDC16	Transcript	XM_038544718	protein_coding	21/21	.	XM_038544718.1:c.2362G>A	XP_038400646.1:p.Ala788Thr	2680	2362	788	A/T	Gca/Aca	-1	SNV	XP_038400646
chr8	28917293	C	T	1	T	missense_variant	MODERATE	.	TXNDC16	Transcript	XM_038544719	protein_coding	21/21	.	XM_038544719.1:c.2269G>A	XP_038400647.1:p.Ala757Thr	2750	2269	757	A/T	Gca/Aca	-1	SNV	XP_038400647
chr8	28917293	C	T	1	T	missense_variant	MODERATE	.	TXNDC16	Transcript	XM_038544720	protein_coding	19/19	.	XM_038544720.1:c.2137G>A	XP_038400648.1:p.Ala713Thr	2454	2137	713	A/T	Gca/Aca	-1	SNV	XP_038400648
chr8	28917293	C	T	1	T	missense_variant	MODERATE	.	TXNDC16	Transcript	XM_038544721	protein_coding	19/19	.	XM_038544721.1:c.1966G>A	XP_038400649.1:p.Ala656Thr	2159	1966	656	A/T	Gca/Aca	-1	SNV	XP_038400649
chr8	28917303	C	T	1	T	missense_variant	MODERATE	.	TXNDC16	Transcript	XM_038544717	protein_coding	21/21	.	XM_038544717.1:c.2355G>A	XP_038400645.1:p.Met785Ile	2672	2355	785	M/I	atG/atA	-1	SNV	XP_038400645
chr8	28917303	C	T	1	T	missense_variant	MODERATE	.	TXNDC16	Transcript	XM_038544718	protein_coding	21/21	.	XM_038544718.1:c.2352G>A	XP_038400646.1:p.Met784Ile	2670	2352	784	M/I	atG/atA	-1	SNV	XP_038400646
chr8	28917303	C	T	1	T	missense_variant	MODERATE	.	TXNDC16	Transcript	XM_038544719	protein_coding	21/21	.	XM_038544719.1:c.2259G>A	XP_038400647.1:p.Met753Ile	2740	2259	753	M/I	atG/atA	-1	SNV	XP_038400647
chr8	28917303	C	T	1	T	missense_variant	MODERATE	.	TXNDC16	Transcript	XM_038544720	protein_coding	19/19	.	XM_038544720.1:c.2127G>A	XP_038400648.1:p.Met709Ile	2444	2127	709	M/I	atG/atA	-1	SNV	XP_038400648
chr8	28917303	C	T	1	T	missense_variant	MODERATE	.	TXNDC16	Transcript	XM_038544721	protein_coding	19/19	.	XM_038544721.1:c.1956G>A	XP_038400649.1:p.Met652Ile	2149	1956	652	M/I	atG/atA	-1	SNV	XP_038400649
chr8	29129955	CT	C	1	-	splice_acceptor_variant	HIGH	.	ERO1A	Transcript	XM_038544723	protein_coding	.	5/15	XM_038544723.1:c.435-2del	.	.	.	.	.	.	-1	deletion	XP_038400651
chr8	30744901	T	G	1	G	missense_variant	MODERATE	.	CGRRF1	Transcript	XM_038544760	protein_coding	3/6	.	XM_038544760.1:c.343T>G	XP_038400688.1:p.Phe115Val	408	343	115	F/V	Ttt/Gtt	1	SNV	XP_038400688
chr8	38849280	T	G	1	G	missense_variant	MODERATE	.	SYNE2	Transcript	XM_038544908	protein_coding	80/115	.	XM_038544908.1:c.15038T>G	XP_038400836.1:p.Leu5013Arg	15174	15038	5013	L/R	cTg/cGg	1	SNV	XP_038400836
chr8	38849280	T	G	1	G	missense_variant	MODERATE	.	SYNE2	Transcript	XM_038544909	protein_coding	80/115	.	XM_038544909.1:c.15038T>G	XP_038400837.1:p.Leu5013Arg	15174	15038	5013	L/R	cTg/cGg	1	SNV	XP_038400837
chr8	38849280	T	G	1	G	missense_variant	MODERATE	.	SYNE2	Transcript	XM_038544910	protein_coding	80/114	.	XM_038544910.1:c.15038T>G	XP_038400838.1:p.Leu5013Arg	15174	15038	5013	L/R	cTg/cGg	1	SNV	XP_038400838
chr8	38849280	T	G	1	G	missense_variant	MODERATE	.	SYNE2	Transcript	XM_038544911	protein_coding	79/114	.	XM_038544911.1:c.14951T>G	XP_038400839.1:p.Leu4984Arg	15087	14951	4984	L/R	cTg/cGg	1	SNV	XP_038400839
chr8	42095308	G	A	1	A	missense_variant	MODERATE	.	RAD51B	Transcript	XM_038545040	protein_coding	7/11	.	XM_038545040.1:c.652G>A	XP_038400968.1:p.Val218Ile	751	652	218	V/I	Gtt/Att	1	SNV	XP_038400968
chr8	42095308	G	A	1	A	missense_variant	MODERATE	.	RAD51B	Transcript	XM_038545041	protein_coding	7/11	.	XM_038545041.1:c.652G>A	XP_038400969.1:p.Val218Ile	751	652	218	V/I	Gtt/Att	1	SNV	XP_038400969
chr8	42095308	G	A	1	A	missense_variant	MODERATE	.	RAD51B	Transcript	XM_038545042	protein_coding	7/11	.	XM_038545042.1:c.652G>A	XP_038400970.1:p.Val218Ile	751	652	218	V/I	Gtt/Att	1	SNV	XP_038400970
chr8	42095308	G	A	1	A	missense_variant	MODERATE	.	RAD51B	Transcript	XM_038545043	protein_coding	7/11	.	XM_038545043.1:c.610G>A	XP_038400971.1:p.Val204Ile	723	610	204	V/I	Gtt/Att	1	SNV	XP_038400971
chr8	42095308	G	A	1	A	missense_variant	MODERATE	.	RAD51B	Transcript	XM_038545044	protein_coding	7/11	.	XM_038545044.1:c.610G>A	XP_038400972.1:p.Val204Ile	670	610	204	V/I	Gtt/Att	1	SNV	XP_038400972
chr8	42095308	G	A	1	A	missense_variant	MODERATE	.	RAD51B	Transcript	XM_038545045	protein_coding	7/9	.	XM_038545045.1:c.652G>A	XP_038400973.1:p.Val218Ile	751	652	218	V/I	Gtt/Att	1	SNV	XP_038400973
chr8	42095308	G	A	1	A	missense_variant	MODERATE	.	RAD51B	Transcript	XM_038545046	protein_coding	5/9	.	XM_038545046.1:c.454G>A	XP_038400974.1:p.Val152Ile	572	454	152	V/I	Gtt/Att	1	SNV	XP_038400974
chr8	42095323	A	C	1	C	missense_variant	MODERATE	.	RAD51B	Transcript	XM_038545040	protein_coding	7/11	.	XM_038545040.1:c.667A>C	XP_038400968.1:p.Ile223Leu	766	667	223	I/L	Att/Ctt	1	SNV	XP_038400968
chr8	42095323	A	C	1	C	missense_variant	MODERATE	.	RAD51B	Transcript	XM_038545041	protein_coding	7/11	.	XM_038545041.1:c.667A>C	XP_038400969.1:p.Ile223Leu	766	667	223	I/L	Att/Ctt	1	SNV	XP_038400969
chr8	42095323	A	C	1	C	missense_variant	MODERATE	.	RAD51B	Transcript	XM_038545042	protein_coding	7/11	.	XM_038545042.1:c.667A>C	XP_038400970.1:p.Ile223Leu	766	667	223	I/L	Att/Ctt	1	SNV	XP_038400970
chr8	42095323	A	C	1	C	missense_variant	MODERATE	.	RAD51B	Transcript	XM_038545043	protein_coding	7/11	.	XM_038545043.1:c.625A>C	XP_038400971.1:p.Ile209Leu	738	625	209	I/L	Att/Ctt	1	SNV	XP_038400971
chr8	42095323	A	C	1	C	missense_variant	MODERATE	.	RAD51B	Transcript	XM_038545044	protein_coding	7/11	.	XM_038545044.1:c.625A>C	XP_038400972.1:p.Ile209Leu	685	625	209	I/L	Att/Ctt	1	SNV	XP_038400972
chr8	42095323	A	C	1	C	missense_variant	MODERATE	.	RAD51B	Transcript	XM_038545045	protein_coding	7/9	.	XM_038545045.1:c.667A>C	XP_038400973.1:p.Ile223Leu	766	667	223	I/L	Att/Ctt	1	SNV	XP_038400973
chr8	42095323	A	C	1	C	missense_variant	MODERATE	.	RAD51B	Transcript	XM_038545046	protein_coding	5/9	.	XM_038545046.1:c.469A>C	XP_038400974.1:p.Ile157Leu	587	469	157	I/L	Att/Ctt	1	SNV	XP_038400974
chr8	42095362	A	G	1	G	missense_variant	MODERATE	.	RAD51B	Transcript	XM_038545040	protein_coding	7/11	.	XM_038545040.1:c.706A>G	XP_038400968.1:p.Thr236Ala	805	706	236	T/A	Aca/Gca	1	SNV	XP_038400968
chr8	42095362	A	G	1	G	missense_variant	MODERATE	.	RAD51B	Transcript	XM_038545041	protein_coding	7/11	.	XM_038545041.1:c.706A>G	XP_038400969.1:p.Thr236Ala	805	706	236	T/A	Aca/Gca	1	SNV	XP_038400969
chr8	42095362	A	G	1	G	missense_variant	MODERATE	.	RAD51B	Transcript	XM_038545042	protein_coding	7/11	.	XM_038545042.1:c.706A>G	XP_038400970.1:p.Thr236Ala	805	706	236	T/A	Aca/Gca	1	SNV	XP_038400970
chr8	42095362	A	G	1	G	missense_variant	MODERATE	.	RAD51B	Transcript	XM_038545043	protein_coding	7/11	.	XM_038545043.1:c.664A>G	XP_038400971.1:p.Thr222Ala	777	664	222	T/A	Aca/Gca	1	SNV	XP_038400971
chr8	42095362	A	G	1	G	missense_variant	MODERATE	.	RAD51B	Transcript	XM_038545044	protein_coding	7/11	.	XM_038545044.1:c.664A>G	XP_038400972.1:p.Thr222Ala	724	664	222	T/A	Aca/Gca	1	SNV	XP_038400972
chr8	42095362	A	G	1	G	missense_variant	MODERATE	.	RAD51B	Transcript	XM_038545045	protein_coding	7/9	.	XM_038545045.1:c.706A>G	XP_038400973.1:p.Thr236Ala	805	706	236	T/A	Aca/Gca	1	SNV	XP_038400973
chr8	42095362	A	G	1	G	missense_variant	MODERATE	.	RAD51B	Transcript	XM_038545046	protein_coding	5/9	.	XM_038545046.1:c.508A>G	XP_038400974.1:p.Thr170Ala	626	508	170	T/A	Aca/Gca	1	SNV	XP_038400974
chr8	42095380	A	C	1	C	missense_variant	MODERATE	.	RAD51B	Transcript	XM_038545040	protein_coding	7/11	.	XM_038545040.1:c.724A>C	XP_038400968.1:p.Met242Leu	823	724	242	M/L	Atg/Ctg	1	SNV	XP_038400968
chr8	42095380	A	C	1	C	missense_variant	MODERATE	.	RAD51B	Transcript	XM_038545041	protein_coding	7/11	.	XM_038545041.1:c.724A>C	XP_038400969.1:p.Met242Leu	823	724	242	M/L	Atg/Ctg	1	SNV	XP_038400969
chr8	42095380	A	C	1	C	missense_variant	MODERATE	.	RAD51B	Transcript	XM_038545042	protein_coding	7/11	.	XM_038545042.1:c.724A>C	XP_038400970.1:p.Met242Leu	823	724	242	M/L	Atg/Ctg	1	SNV	XP_038400970
chr8	42095380	A	C	1	C	missense_variant	MODERATE	.	RAD51B	Transcript	XM_038545043	protein_coding	7/11	.	XM_038545043.1:c.682A>C	XP_038400971.1:p.Met228Leu	795	682	228	M/L	Atg/Ctg	1	SNV	XP_038400971
chr8	42095380	A	C	1	C	missense_variant	MODERATE	.	RAD51B	Transcript	XM_038545044	protein_coding	7/11	.	XM_038545044.1:c.682A>C	XP_038400972.1:p.Met228Leu	742	682	228	M/L	Atg/Ctg	1	SNV	XP_038400972
chr8	42095380	A	C	1	C	missense_variant	MODERATE	.	RAD51B	Transcript	XM_038545045	protein_coding	7/9	.	XM_038545045.1:c.724A>C	XP_038400973.1:p.Met242Leu	823	724	242	M/L	Atg/Ctg	1	SNV	XP_038400973
chr8	42095380	A	C	1	C	missense_variant	MODERATE	.	RAD51B	Transcript	XM_038545046	protein_coding	5/9	.	XM_038545046.1:c.526A>C	XP_038400974.1:p.Met176Leu	644	526	176	M/L	Atg/Ctg	1	SNV	XP_038400974
chr8	42095382	G	C	1	C	missense_variant	MODERATE	.	RAD51B	Transcript	XM_038545040	protein_coding	7/11	.	XM_038545040.1:c.726G>C	XP_038400968.1:p.Met242Ile	825	726	242	M/I	atG/atC	1	SNV	XP_038400968
chr8	42095382	G	C	1	C	missense_variant	MODERATE	.	RAD51B	Transcript	XM_038545041	protein_coding	7/11	.	XM_038545041.1:c.726G>C	XP_038400969.1:p.Met242Ile	825	726	242	M/I	atG/atC	1	SNV	XP_038400969
chr8	42095382	G	C	1	C	missense_variant	MODERATE	.	RAD51B	Transcript	XM_038545042	protein_coding	7/11	.	XM_038545042.1:c.726G>C	XP_038400970.1:p.Met242Ile	825	726	242	M/I	atG/atC	1	SNV	XP_038400970
chr8	42095382	G	C	1	C	missense_variant	MODERATE	.	RAD51B	Transcript	XM_038545043	protein_coding	7/11	.	XM_038545043.1:c.684G>C	XP_038400971.1:p.Met228Ile	797	684	228	M/I	atG/atC	1	SNV	XP_038400971
chr8	42095382	G	C	1	C	missense_variant	MODERATE	.	RAD51B	Transcript	XM_038545044	protein_coding	7/11	.	XM_038545044.1:c.684G>C	XP_038400972.1:p.Met228Ile	744	684	228	M/I	atG/atC	1	SNV	XP_038400972
chr8	42095382	G	C	1	C	missense_variant	MODERATE	.	RAD51B	Transcript	XM_038545045	protein_coding	7/9	.	XM_038545045.1:c.726G>C	XP_038400973.1:p.Met242Ile	825	726	242	M/I	atG/atC	1	SNV	XP_038400973
chr8	42095382	G	C	1	C	missense_variant	MODERATE	.	RAD51B	Transcript	XM_038545046	protein_coding	5/9	.	XM_038545046.1:c.528G>C	XP_038400974.1:p.Met176Ile	646	528	176	M/I	atG/atC	1	SNV	XP_038400974
chr8	42095384	G	A	1	A	missense_variant	MODERATE	.	RAD51B	Transcript	XM_038545040	protein_coding	7/11	.	XM_038545040.1:c.728G>A	XP_038400968.1:p.Arg243Lys	827	728	243	R/K	aGa/aAa	1	SNV	XP_038400968
chr8	42095384	G	A	1	A	missense_variant	MODERATE	.	RAD51B	Transcript	XM_038545041	protein_coding	7/11	.	XM_038545041.1:c.728G>A	XP_038400969.1:p.Arg243Lys	827	728	243	R/K	aGa/aAa	1	SNV	XP_038400969
chr8	42095384	G	A	1	A	missense_variant	MODERATE	.	RAD51B	Transcript	XM_038545042	protein_coding	7/11	.	XM_038545042.1:c.728G>A	XP_038400970.1:p.Arg243Lys	827	728	243	R/K	aGa/aAa	1	SNV	XP_038400970
chr8	42095384	G	A	1	A	missense_variant	MODERATE	.	RAD51B	Transcript	XM_038545043	protein_coding	7/11	.	XM_038545043.1:c.686G>A	XP_038400971.1:p.Arg229Lys	799	686	229	R/K	aGa/aAa	1	SNV	XP_038400971
chr8	42095384	G	A	1	A	missense_variant	MODERATE	.	RAD51B	Transcript	XM_038545044	protein_coding	7/11	.	XM_038545044.1:c.686G>A	XP_038400972.1:p.Arg229Lys	746	686	229	R/K	aGa/aAa	1	SNV	XP_038400972
chr8	42095384	G	A	1	A	missense_variant	MODERATE	.	RAD51B	Transcript	XM_038545045	protein_coding	7/9	.	XM_038545045.1:c.728G>A	XP_038400973.1:p.Arg243Lys	827	728	243	R/K	aGa/aAa	1	SNV	XP_038400973
chr8	42095384	G	A	1	A	missense_variant	MODERATE	.	RAD51B	Transcript	XM_038545046	protein_coding	5/9	.	XM_038545046.1:c.530G>A	XP_038400974.1:p.Arg177Lys	648	530	177	R/K	aGa/aAa	1	SNV	XP_038400974
chr8	42095416	G	T	1	T	missense_variant	MODERATE	.	RAD51B	Transcript	XM_038545040	protein_coding	7/11	.	XM_038545040.1:c.760G>T	XP_038400968.1:p.Ala254Ser	859	760	254	A/S	Gcc/Tcc	1	SNV	XP_038400968
chr8	42095416	G	T	1	T	missense_variant	MODERATE	.	RAD51B	Transcript	XM_038545041	protein_coding	7/11	.	XM_038545041.1:c.760G>T	XP_038400969.1:p.Ala254Ser	859	760	254	A/S	Gcc/Tcc	1	SNV	XP_038400969
chr8	42095416	G	T	1	T	missense_variant	MODERATE	.	RAD51B	Transcript	XM_038545042	protein_coding	7/11	.	XM_038545042.1:c.760G>T	XP_038400970.1:p.Ala254Ser	859	760	254	A/S	Gcc/Tcc	1	SNV	XP_038400970
chr8	42095416	G	T	1	T	missense_variant	MODERATE	.	RAD51B	Transcript	XM_038545043	protein_coding	7/11	.	XM_038545043.1:c.718G>T	XP_038400971.1:p.Ala240Ser	831	718	240	A/S	Gcc/Tcc	1	SNV	XP_038400971
chr8	42095416	G	T	1	T	missense_variant	MODERATE	.	RAD51B	Transcript	XM_038545044	protein_coding	7/11	.	XM_038545044.1:c.718G>T	XP_038400972.1:p.Ala240Ser	778	718	240	A/S	Gcc/Tcc	1	SNV	XP_038400972
chr8	42095416	G	T	1	T	missense_variant	MODERATE	.	RAD51B	Transcript	XM_038545045	protein_coding	7/9	.	XM_038545045.1:c.760G>T	XP_038400973.1:p.Ala254Ser	859	760	254	A/S	Gcc/Tcc	1	SNV	XP_038400973
chr8	42095416	G	T	1	T	missense_variant	MODERATE	.	RAD51B	Transcript	XM_038545046	protein_coding	5/9	.	XM_038545046.1:c.562G>T	XP_038400974.1:p.Ala188Ser	680	562	188	A/S	Gcc/Tcc	1	SNV	XP_038400974
chr9	16309111	T	G	1	G	missense_variant	MODERATE	.	EFCAB3	Transcript	XM_038546957	protein_coding	8/14	.	XM_038546957.1:c.559A>C	XP_038402885.1:p.Met187Leu	574	559	187	M/L	Atg/Ctg	-1	SNV	XP_038402885
chr9	16309111	T	G	1	G	missense_variant	MODERATE	.	EFCAB3	Transcript	XM_038546958	protein_coding	8/14	.	XM_038546958.1:c.541A>C	XP_038402886.1:p.Met181Leu	556	541	181	M/L	Atg/Ctg	-1	SNV	XP_038402886
chr9	16309111	T	G	1	G	missense_variant	MODERATE	.	EFCAB3	Transcript	XM_038546959	protein_coding	13/19	.	XM_038546959.1:c.559A>C	XP_038402887.1:p.Met187Leu	948	559	187	M/L	Atg/Ctg	-1	SNV	XP_038402887
chr9	16309111	T	G	1	G	missense_variant	MODERATE	.	EFCAB3	Transcript	XM_038546960	protein_coding	12/18	.	XM_038546960.1:c.559A>C	XP_038402888.1:p.Met187Leu	894	559	187	M/L	Atg/Ctg	-1	SNV	XP_038402888
chr9	16309111	T	G	1	G	missense_variant	MODERATE	.	EFCAB3	Transcript	XM_038546961	protein_coding	8/14	.	XM_038546961.1:c.523A>C	XP_038402889.1:p.Met175Leu	538	523	175	M/L	Atg/Ctg	-1	SNV	XP_038402889
chr9	16309111	T	G	1	G	missense_variant	MODERATE	.	EFCAB3	Transcript	XM_038546962	protein_coding	13/19	.	XM_038546962.1:c.541A>C	XP_038402890.1:p.Met181Leu	930	541	181	M/L	Atg/Ctg	-1	SNV	XP_038402890
chr9	16309111	T	G	1	G	missense_variant	MODERATE	.	EFCAB3	Transcript	XM_038546963	protein_coding	8/14	.	XM_038546963.1:c.505A>C	XP_038402891.1:p.Met169Leu	520	505	169	M/L	Atg/Ctg	-1	SNV	XP_038402891
chr9	16309111	T	G	1	G	missense_variant	MODERATE	.	EFCAB3	Transcript	XM_038546964	protein_coding	7/13	.	XM_038546964.1:c.466A>C	XP_038402892.1:p.Met156Leu	598	466	156	M/L	Atg/Ctg	-1	SNV	XP_038402892
chr9	16309111	T	G	1	G	missense_variant	MODERATE	.	EFCAB3	Transcript	XM_038546965	protein_coding	8/14	.	XM_038546965.1:c.415A>C	XP_038402893.1:p.Met139Leu	571	415	139	M/L	Atg/Ctg	-1	SNV	XP_038402893
chr9	16309111	T	G	1	G	missense_variant	MODERATE	.	EFCAB3	Transcript	XM_038546966	protein_coding	4/10	.	XM_038546966.1:c.214A>C	XP_038402894.1:p.Met72Leu	467	214	72	M/L	Atg/Ctg	-1	SNV	XP_038402894
chr9	16309111	T	G	1	G	missense_variant	MODERATE	.	EFCAB3	Transcript	XM_038546967	protein_coding	4/10	.	XM_038546967.1:c.214A>C	XP_038402895.1:p.Met72Leu	294	214	72	M/L	Atg/Ctg	-1	SNV	XP_038402895
chr9	16309118	T	G	1	G	missense_variant	MODERATE	.	EFCAB3	Transcript	XM_038546957	protein_coding	8/14	.	XM_038546957.1:c.552A>C	XP_038402885.1:p.Leu184Phe	567	552	184	L/F	ttA/ttC	-1	SNV	XP_038402885
chr9	16309118	T	G	1	G	missense_variant	MODERATE	.	EFCAB3	Transcript	XM_038546958	protein_coding	8/14	.	XM_038546958.1:c.534A>C	XP_038402886.1:p.Leu178Phe	549	534	178	L/F	ttA/ttC	-1	SNV	XP_038402886
chr9	16309118	T	G	1	G	missense_variant	MODERATE	.	EFCAB3	Transcript	XM_038546959	protein_coding	13/19	.	XM_038546959.1:c.552A>C	XP_038402887.1:p.Leu184Phe	941	552	184	L/F	ttA/ttC	-1	SNV	XP_038402887
chr9	16309118	T	G	1	G	missense_variant	MODERATE	.	EFCAB3	Transcript	XM_038546960	protein_coding	12/18	.	XM_038546960.1:c.552A>C	XP_038402888.1:p.Leu184Phe	887	552	184	L/F	ttA/ttC	-1	SNV	XP_038402888
chr9	16309118	T	G	1	G	missense_variant	MODERATE	.	EFCAB3	Transcript	XM_038546961	protein_coding	8/14	.	XM_038546961.1:c.516A>C	XP_038402889.1:p.Leu172Phe	531	516	172	L/F	ttA/ttC	-1	SNV	XP_038402889
chr9	16309118	T	G	1	G	missense_variant	MODERATE	.	EFCAB3	Transcript	XM_038546962	protein_coding	13/19	.	XM_038546962.1:c.534A>C	XP_038402890.1:p.Leu178Phe	923	534	178	L/F	ttA/ttC	-1	SNV	XP_038402890
chr9	16309118	T	G	1	G	missense_variant	MODERATE	.	EFCAB3	Transcript	XM_038546963	protein_coding	8/14	.	XM_038546963.1:c.498A>C	XP_038402891.1:p.Leu166Phe	513	498	166	L/F	ttA/ttC	-1	SNV	XP_038402891
chr9	16309118	T	G	1	G	missense_variant	MODERATE	.	EFCAB3	Transcript	XM_038546964	protein_coding	7/13	.	XM_038546964.1:c.459A>C	XP_038402892.1:p.Leu153Phe	591	459	153	L/F	ttA/ttC	-1	SNV	XP_038402892
chr9	16309118	T	G	1	G	missense_variant	MODERATE	.	EFCAB3	Transcript	XM_038546965	protein_coding	8/14	.	XM_038546965.1:c.408A>C	XP_038402893.1:p.Leu136Phe	564	408	136	L/F	ttA/ttC	-1	SNV	XP_038402893
chr9	16309118	T	G	1	G	missense_variant	MODERATE	.	EFCAB3	Transcript	XM_038546966	protein_coding	4/10	.	XM_038546966.1:c.207A>C	XP_038402894.1:p.Leu69Phe	460	207	69	L/F	ttA/ttC	-1	SNV	XP_038402894
chr9	16309118	T	G	1	G	missense_variant	MODERATE	.	EFCAB3	Transcript	XM_038546967	protein_coding	4/10	.	XM_038546967.1:c.207A>C	XP_038402895.1:p.Leu69Phe	287	207	69	L/F	ttA/ttC	-1	SNV	XP_038402895
chr9	16309147	T	A	1	A	missense_variant	MODERATE	.	EFCAB3	Transcript	XM_038546957	protein_coding	8/14	.	XM_038546957.1:c.523A>T	XP_038402885.1:p.Asn175Tyr	538	523	175	N/Y	Aac/Tac	-1	SNV	XP_038402885
chr9	16309147	T	A	1	A	missense_variant	MODERATE	.	EFCAB3	Transcript	XM_038546958	protein_coding	8/14	.	XM_038546958.1:c.505A>T	XP_038402886.1:p.Asn169Tyr	520	505	169	N/Y	Aac/Tac	-1	SNV	XP_038402886
chr9	16309147	T	A	1	A	missense_variant	MODERATE	.	EFCAB3	Transcript	XM_038546959	protein_coding	13/19	.	XM_038546959.1:c.523A>T	XP_038402887.1:p.Asn175Tyr	912	523	175	N/Y	Aac/Tac	-1	SNV	XP_038402887
chr9	16309147	T	A	1	A	missense_variant	MODERATE	.	EFCAB3	Transcript	XM_038546960	protein_coding	12/18	.	XM_038546960.1:c.523A>T	XP_038402888.1:p.Asn175Tyr	858	523	175	N/Y	Aac/Tac	-1	SNV	XP_038402888
chr9	16309147	T	A	1	A	missense_variant	MODERATE	.	EFCAB3	Transcript	XM_038546961	protein_coding	8/14	.	XM_038546961.1:c.487A>T	XP_038402889.1:p.Asn163Tyr	502	487	163	N/Y	Aac/Tac	-1	SNV	XP_038402889
chr9	16309147	T	A	1	A	missense_variant	MODERATE	.	EFCAB3	Transcript	XM_038546962	protein_coding	13/19	.	XM_038546962.1:c.505A>T	XP_038402890.1:p.Asn169Tyr	894	505	169	N/Y	Aac/Tac	-1	SNV	XP_038402890
chr9	16309147	T	A	1	A	missense_variant	MODERATE	.	EFCAB3	Transcript	XM_038546963	protein_coding	8/14	.	XM_038546963.1:c.469A>T	XP_038402891.1:p.Asn157Tyr	484	469	157	N/Y	Aac/Tac	-1	SNV	XP_038402891
chr9	16309147	T	A	1	A	missense_variant	MODERATE	.	EFCAB3	Transcript	XM_038546964	protein_coding	7/13	.	XM_038546964.1:c.430A>T	XP_038402892.1:p.Asn144Tyr	562	430	144	N/Y	Aac/Tac	-1	SNV	XP_038402892
chr9	16309147	T	A	1	A	missense_variant	MODERATE	.	EFCAB3	Transcript	XM_038546965	protein_coding	8/14	.	XM_038546965.1:c.379A>T	XP_038402893.1:p.Asn127Tyr	535	379	127	N/Y	Aac/Tac	-1	SNV	XP_038402893
chr9	16309147	T	A	1	A	missense_variant	MODERATE	.	EFCAB3	Transcript	XM_038546966	protein_coding	4/10	.	XM_038546966.1:c.178A>T	XP_038402894.1:p.Asn60Tyr	431	178	60	N/Y	Aac/Tac	-1	SNV	XP_038402894
chr9	16309147	T	A	1	A	missense_variant	MODERATE	.	EFCAB3	Transcript	XM_038546967	protein_coding	4/10	.	XM_038546967.1:c.178A>T	XP_038402895.1:p.Asn60Tyr	258	178	60	N/Y	Aac/Tac	-1	SNV	XP_038402895
chr9	17552247	A	ACACTTGGGGTTAATGGACT	1	CACTTGGGGTTAATGGACT	stop_gained&frameshift_variant&splice_region_variant	HIGH	.	CDC27	Transcript	XM_038547008	protein_coding	8/19	.	XM_038547008.1:c.844_845insAGTCCATTAACCCCAAGTG	XP_038402936.1:p.Phe282Ter	1005-1006	844-845	282	F/*SINPKCX	ttt/tAGTCCATTAACCCCAAGTGtt	-1	insertion	XP_038402936
chr9	17552247	A	ACACTTGGGGTTAATGGACT	1	CACTTGGGGTTAATGGACT	stop_gained&frameshift_variant&splice_region_variant	HIGH	.	CDC27	Transcript	XM_038547009	protein_coding	8/19	.	XM_038547009.1:c.844_845insAGTCCATTAACCCCAAGTG	XP_038402937.1:p.Phe282Ter	1005-1006	844-845	282	F/*SINPKCX	ttt/tAGTCCATTAACCCCAAGTGtt	-1	insertion	XP_038402937
chr9	17552247	A	ACACTTGGGGTTAATGGACT	1	CACTTGGGGTTAATGGACT	stop_gained&frameshift_variant&splice_region_variant	HIGH	.	CDC27	Transcript	XM_038547010	protein_coding	8/19	.	XM_038547010.1:c.844_845insAGTCCATTAACCCCAAGTG	XP_038402938.1:p.Phe282Ter	1004-1005	844-845	282	F/*SINPKCX	ttt/tAGTCCATTAACCCCAAGTGtt	-1	insertion	XP_038402938
chr9	17552247	A	ACACTTGGGGTTAATGGACT	1	CACTTGGGGTTAATGGACT	stop_gained&frameshift_variant&splice_region_variant	HIGH	.	CDC27	Transcript	XM_038547011	protein_coding	8/19	.	XM_038547011.1:c.844_845insAGTCCATTAACCCCAAGTG	XP_038402939.1:p.Phe282Ter	1004-1005	844-845	282	F/*SINPKCX	ttt/tAGTCCATTAACCCCAAGTGtt	-1	insertion	XP_038402939
chr9	17552247	A	ACACTTGGGGTTAATGGACT	1	CACTTGGGGTTAATGGACT	stop_gained&frameshift_variant&splice_region_variant	HIGH	.	CDC27	Transcript	XM_038547012	protein_coding	8/19	.	XM_038547012.1:c.844_845insAGTCCATTAACCCCAAGTG	XP_038402940.1:p.Phe282Ter	1004-1005	844-845	282	F/*SINPKCX	ttt/tAGTCCATTAACCCCAAGTGtt	-1	insertion	XP_038402940
chr9	17552247	A	ACACTTGGGGTTAATGGACT	1	CACTTGGGGTTAATGGACT	stop_gained&frameshift_variant&splice_region_variant	HIGH	.	CDC27	Transcript	XM_038547013	protein_coding	8/18	.	XM_038547013.1:c.844_845insAGTCCATTAACCCCAAGTG	XP_038402941.1:p.Phe282Ter	1006-1007	844-845	282	F/*SINPKCX	ttt/tAGTCCATTAACCCCAAGTGtt	-1	insertion	XP_038402941
chr9	17552247	A	ACACTTGGGGTTAATGGACT	1	CACTTGGGGTTAATGGACT	stop_gained&frameshift_variant&splice_region_variant	HIGH	.	CDC27	Transcript	XM_038547014	protein_coding	8/19	.	XM_038547014.1:c.844_845insAGTCCATTAACCCCAAGTG	XP_038402942.1:p.Phe282Ter	1005-1006	844-845	282	F/*SINPKCX	ttt/tAGTCCATTAACCCCAAGTGtt	-1	insertion	XP_038402942
chr9	17552247	A	ACACTTGGGGTTAATGGACT	1	CACTTGGGGTTAATGGACT	stop_gained&frameshift_variant&splice_region_variant	HIGH	.	CDC27	Transcript	XM_038547015	protein_coding	8/19	.	XM_038547015.1:c.844_845insAGTCCATTAACCCCAAGTG	XP_038402943.1:p.Phe282Ter	1006-1007	844-845	282	F/*SINPKCX	ttt/tAGTCCATTAACCCCAAGTGtt	-1	insertion	XP_038402943
chr9	17552247	A	ACACTTGGGGTTAATGGACT	1	CACTTGGGGTTAATGGACT	stop_gained&frameshift_variant&splice_region_variant	HIGH	.	CDC27	Transcript	XM_038547016	protein_coding	7/18	.	XM_038547016.1:c.661_662insAGTCCATTAACCCCAAGTG	XP_038402944.1:p.Phe221Ter	827-828	661-662	221	F/*SINPKCX	ttt/tAGTCCATTAACCCCAAGTGtt	-1	insertion	XP_038402944
chr9	17552247	A	ACACTTGGGGTTAATGGACT	1	CACTTGGGGTTAATGGACT	stop_gained&frameshift_variant&splice_region_variant	HIGH	.	CDC27	Transcript	XM_038547017	protein_coding	8/19	.	XM_038547017.1:c.844_845insAGTCCATTAACCCCAAGTG	XP_038402945.1:p.Phe282Ter	1005-1006	844-845	282	F/*SINPKCX	ttt/tAGTCCATTAACCCCAAGTGtt	-1	insertion	XP_038402945
chr9	17552247	A	ACACTTGGGGTTAATGGACT	1	CACTTGGGGTTAATGGACT	stop_gained&frameshift_variant&splice_region_variant	HIGH	.	CDC27	Transcript	XM_038547018	protein_coding	8/19	.	XM_038547018.1:c.844_845insAGTCCATTAACCCCAAGTG	XP_038402946.1:p.Phe282Ter	1005-1006	844-845	282	F/*SINPKCX	ttt/tAGTCCATTAACCCCAAGTGtt	-1	insertion	XP_038402946
chr9	17552247	A	ACACTTGGGGTTAATGGACT	1	CACTTGGGGTTAATGGACT	stop_gained&frameshift_variant&splice_region_variant	HIGH	.	CDC27	Transcript	XM_038547019	protein_coding	7/18	.	XM_038547019.1:c.661_662insAGTCCATTAACCCCAAGTG	XP_038402947.1:p.Phe221Ter	827-828	661-662	221	F/*SINPKCX	ttt/tAGTCCATTAACCCCAAGTGtt	-1	insertion	XP_038402947
chr9	17552247	A	ACACTTGGGGTTAATGGACT	1	CACTTGGGGTTAATGGACT	stop_gained&frameshift_variant&splice_region_variant	HIGH	.	CDC27	Transcript	XM_038547020	protein_coding	7/18	.	XM_038547020.1:c.661_662insAGTCCATTAACCCCAAGTG	XP_038402948.1:p.Phe221Ter	827-828	661-662	221	F/*SINPKCX	ttt/tAGTCCATTAACCCCAAGTGtt	-1	insertion	XP_038402948
chr9	17552250	C	CAGCTGCTGGTCCTCCTAATAAACTTCGACCAGTTTT	1	AGCTGCTGGTCCTCCTAATAAACTTCGACCAGTTTT	splice_acceptor_variant	HIGH	.	CDC27	Transcript	XM_038547008	protein_coding	.	7/18	XM_038547008.1:c.843-2_843-1insAAAACTGGTCGAAGTTTATTAGGAGGACCAGCAGCT	.	.	.	.	.	.	-1	insertion	XP_038402936
chr9	17552250	C	CAGCTGCTGGTCCTCCTAATAAACTTCGACCAGTTTT	1	AGCTGCTGGTCCTCCTAATAAACTTCGACCAGTTTT	splice_acceptor_variant	HIGH	.	CDC27	Transcript	XM_038547009	protein_coding	.	7/18	XM_038547009.1:c.843-2_843-1insAAAACTGGTCGAAGTTTATTAGGAGGACCAGCAGCT	.	.	.	.	.	.	-1	insertion	XP_038402937
chr9	17552250	C	CAGCTGCTGGTCCTCCTAATAAACTTCGACCAGTTTT	1	AGCTGCTGGTCCTCCTAATAAACTTCGACCAGTTTT	splice_acceptor_variant	HIGH	.	CDC27	Transcript	XM_038547010	protein_coding	.	7/18	XM_038547010.1:c.843-2_843-1insAAAACTGGTCGAAGTTTATTAGGAGGACCAGCAGCT	.	.	.	.	.	.	-1	insertion	XP_038402938
chr9	17552250	C	CAGCTGCTGGTCCTCCTAATAAACTTCGACCAGTTTT	1	AGCTGCTGGTCCTCCTAATAAACTTCGACCAGTTTT	splice_acceptor_variant	HIGH	.	CDC27	Transcript	XM_038547011	protein_coding	.	7/18	XM_038547011.1:c.843-2_843-1insAAAACTGGTCGAAGTTTATTAGGAGGACCAGCAGCT	.	.	.	.	.	.	-1	insertion	XP_038402939
chr9	17552250	C	CAGCTGCTGGTCCTCCTAATAAACTTCGACCAGTTTT	1	AGCTGCTGGTCCTCCTAATAAACTTCGACCAGTTTT	splice_acceptor_variant	HIGH	.	CDC27	Transcript	XM_038547012	protein_coding	.	7/18	XM_038547012.1:c.843-2_843-1insAAAACTGGTCGAAGTTTATTAGGAGGACCAGCAGCT	.	.	.	.	.	.	-1	insertion	XP_038402940
chr9	17552250	C	CAGCTGCTGGTCCTCCTAATAAACTTCGACCAGTTTT	1	AGCTGCTGGTCCTCCTAATAAACTTCGACCAGTTTT	splice_acceptor_variant	HIGH	.	CDC27	Transcript	XM_038547013	protein_coding	.	7/17	XM_038547013.1:c.843-2_843-1insAAAACTGGTCGAAGTTTATTAGGAGGACCAGCAGCT	.	.	.	.	.	.	-1	insertion	XP_038402941
chr9	17552250	C	CAGCTGCTGGTCCTCCTAATAAACTTCGACCAGTTTT	1	AGCTGCTGGTCCTCCTAATAAACTTCGACCAGTTTT	splice_acceptor_variant	HIGH	.	CDC27	Transcript	XM_038547014	protein_coding	.	7/18	XM_038547014.1:c.843-2_843-1insAAAACTGGTCGAAGTTTATTAGGAGGACCAGCAGCT	.	.	.	.	.	.	-1	insertion	XP_038402942
chr9	17552250	C	CAGCTGCTGGTCCTCCTAATAAACTTCGACCAGTTTT	1	AGCTGCTGGTCCTCCTAATAAACTTCGACCAGTTTT	splice_acceptor_variant	HIGH	.	CDC27	Transcript	XM_038547015	protein_coding	.	7/18	XM_038547015.1:c.843-2_843-1insAAAACTGGTCGAAGTTTATTAGGAGGACCAGCAGCT	.	.	.	.	.	.	-1	insertion	XP_038402943
chr9	17552250	C	CAGCTGCTGGTCCTCCTAATAAACTTCGACCAGTTTT	1	AGCTGCTGGTCCTCCTAATAAACTTCGACCAGTTTT	splice_acceptor_variant	HIGH	.	CDC27	Transcript	XM_038547016	protein_coding	.	6/17	XM_038547016.1:c.660-2_660-1insAAAACTGGTCGAAGTTTATTAGGAGGACCAGCAGCT	.	.	.	.	.	.	-1	insertion	XP_038402944
chr9	17552250	C	CAGCTGCTGGTCCTCCTAATAAACTTCGACCAGTTTT	1	AGCTGCTGGTCCTCCTAATAAACTTCGACCAGTTTT	splice_acceptor_variant	HIGH	.	CDC27	Transcript	XM_038547017	protein_coding	.	7/18	XM_038547017.1:c.843-2_843-1insAAAACTGGTCGAAGTTTATTAGGAGGACCAGCAGCT	.	.	.	.	.	.	-1	insertion	XP_038402945
chr9	17552250	C	CAGCTGCTGGTCCTCCTAATAAACTTCGACCAGTTTT	1	AGCTGCTGGTCCTCCTAATAAACTTCGACCAGTTTT	splice_acceptor_variant	HIGH	.	CDC27	Transcript	XM_038547018	protein_coding	.	7/18	XM_038547018.1:c.843-2_843-1insAAAACTGGTCGAAGTTTATTAGGAGGACCAGCAGCT	.	.	.	.	.	.	-1	insertion	XP_038402946
chr9	17552250	C	CAGCTGCTGGTCCTCCTAATAAACTTCGACCAGTTTT	1	AGCTGCTGGTCCTCCTAATAAACTTCGACCAGTTTT	splice_acceptor_variant	HIGH	.	CDC27	Transcript	XM_038547019	protein_coding	.	6/17	XM_038547019.1:c.660-2_660-1insAAAACTGGTCGAAGTTTATTAGGAGGACCAGCAGCT	.	.	.	.	.	.	-1	insertion	XP_038402947
chr9	17552250	C	CAGCTGCTGGTCCTCCTAATAAACTTCGACCAGTTTT	1	AGCTGCTGGTCCTCCTAATAAACTTCGACCAGTTTT	splice_acceptor_variant	HIGH	.	CDC27	Transcript	XM_038547020	protein_coding	.	6/17	XM_038547020.1:c.660-2_660-1insAAAACTGGTCGAAGTTTATTAGGAGGACCAGCAGCT	.	.	.	.	.	.	-1	insertion	XP_038402948
chr9	17552250	C	CAGCTGCTGGTCCTCCTAATAAACTTCGACCAGTTTT	1	AGCTGCTGGTCCTCCTAATAAACTTCGACCAGTTTT	splice_acceptor_variant	HIGH	.	CDC27	Transcript	XR_005364336	protein_coding	.	7/18	XR_005364336.1:n.1004-2_1004-1insAAAACTGGTCGAAGTTTATTAGGAGGACCAGCAGCT	.	.	.	.	.	.	-1	insertion	.
chr9	18456900	G	T	1	T	missense_variant	MODERATE	.	GFAP	Transcript	XM_038547075	protein_coding	1/7	.	XM_038547075.1:c.88G>T	XP_038403003.1:p.Gly30Cys	114	88	30	G/C	Ggc/Tgc	1	SNV	XP_038403003
chr9	18456900	G	T	1	T	missense_variant	MODERATE	.	GFAP	Transcript	XM_038547076	protein_coding	1/10	.	XM_038547076.1:c.88G>T	XP_038403004.1:p.Gly30Cys	114	88	30	G/C	Ggc/Tgc	1	SNV	XP_038403004
chr9	18456900	G	T	1	T	missense_variant	MODERATE	.	GFAP	Transcript	XM_038547077	protein_coding	1/9	.	XM_038547077.1:c.88G>T	XP_038403005.1:p.Gly30Cys	114	88	30	G/C	Ggc/Tgc	1	SNV	XP_038403005
chr9	18692617	A	G	1	G	missense_variant	MODERATE	.	MEIOC	Transcript	XM_038547092	protein_coding	5/8	.	XM_038547092.1:c.793T>C	XP_038403020.1:p.Phe265Leu	852	793	265	F/L	Ttt/Ctt	-1	SNV	XP_038403020
chr9	18692617	A	G	1	G	missense_variant	MODERATE	.	MEIOC	Transcript	XM_038547093	protein_coding	5/8	.	XM_038547093.1:c.733T>C	XP_038403021.1:p.Phe245Leu	910	733	245	F/L	Ttt/Ctt	-1	SNV	XP_038403021
chr9	18692617	A	G	1	G	missense_variant	MODERATE	.	MEIOC	Transcript	XM_038547094	protein_coding	4/7	.	XM_038547094.1:c.658T>C	XP_038403022.1:p.Phe220Leu	727	658	220	F/L	Ttt/Ctt	-1	SNV	XP_038403022
chr9	18692617	A	G	1	G	missense_variant	MODERATE	.	MEIOC	Transcript	XM_038547095	protein_coding	4/7	.	XM_038547095.1:c.598T>C	XP_038403023.1:p.Phe200Leu	737	598	200	F/L	Ttt/Ctt	-1	SNV	XP_038403023
chr9	18692617	A	G	1	G	missense_variant	MODERATE	.	MEIOC	Transcript	XM_038547096	protein_coding	5/6	.	XM_038547096.1:c.793T>C	XP_038403024.1:p.Phe265Leu	865	793	265	F/L	Ttt/Ctt	-1	SNV	XP_038403024
chr9	18692624	A	T	1	T	missense_variant	MODERATE	.	MEIOC	Transcript	XM_038547092	protein_coding	5/8	.	XM_038547092.1:c.786T>A	XP_038403020.1:p.Asp262Glu	845	786	262	D/E	gaT/gaA	-1	SNV	XP_038403020
chr9	18692624	A	T	1	T	missense_variant	MODERATE	.	MEIOC	Transcript	XM_038547093	protein_coding	5/8	.	XM_038547093.1:c.726T>A	XP_038403021.1:p.Asp242Glu	903	726	242	D/E	gaT/gaA	-1	SNV	XP_038403021
chr9	18692624	A	T	1	T	missense_variant	MODERATE	.	MEIOC	Transcript	XM_038547094	protein_coding	4/7	.	XM_038547094.1:c.651T>A	XP_038403022.1:p.Asp217Glu	720	651	217	D/E	gaT/gaA	-1	SNV	XP_038403022
chr9	18692624	A	T	1	T	missense_variant	MODERATE	.	MEIOC	Transcript	XM_038547095	protein_coding	4/7	.	XM_038547095.1:c.591T>A	XP_038403023.1:p.Asp197Glu	730	591	197	D/E	gaT/gaA	-1	SNV	XP_038403023
chr9	18692624	A	T	1	T	missense_variant	MODERATE	.	MEIOC	Transcript	XM_038547096	protein_coding	5/6	.	XM_038547096.1:c.786T>A	XP_038403024.1:p.Asp262Glu	858	786	262	D/E	gaT/gaA	-1	SNV	XP_038403024
chr9	30194263	C	T	1	T	missense_variant	MODERATE	.	STXBP4	Transcript	XM_038547767	protein_coding	19/19	.	XM_038547767.1:c.1664C>T	XP_038403695.1:p.Ala555Val	1950	1664	555	A/V	gCa/gTa	1	SNV	XP_038403695
chr9	30194263	C	T	1	T	missense_variant	MODERATE	.	STXBP4	Transcript	XM_038547770	protein_coding	18/18	.	XM_038547770.1:c.1604C>T	XP_038403698.1:p.Ala535Val	1890	1604	535	A/V	gCa/gTa	1	SNV	XP_038403698
chr9	30194277	T	C	1	C	missense_variant	MODERATE	.	STXBP4	Transcript	XM_038547767	protein_coding	19/19	.	XM_038547767.1:c.1678T>C	XP_038403695.1:p.Cys560Arg	1964	1678	560	C/R	Tgc/Cgc	1	SNV	XP_038403695
chr9	30194277	T	C	1	C	missense_variant	MODERATE	.	STXBP4	Transcript	XM_038547770	protein_coding	18/18	.	XM_038547770.1:c.1618T>C	XP_038403698.1:p.Cys540Arg	1904	1618	540	C/R	Tgc/Cgc	1	SNV	XP_038403698
chr9	34377471	C	T	1	T	missense_variant	MODERATE	.	RPS6KB1	Transcript	XM_038547966	protein_coding	7/15	.	XM_038547966.1:c.662C>T	XP_038403894.1:p.Pro221Leu	766	662	221	P/L	cCg/cTg	1	SNV	XP_038403894
chr9	34377471	C	T	1	T	missense_variant	MODERATE	.	RPS6KB1	Transcript	XM_038547967	protein_coding	7/15	.	XM_038547967.1:c.662C>T	XP_038403895.1:p.Pro221Leu	772	662	221	P/L	cCg/cTg	1	SNV	XP_038403895
chr9	34377471	C	T	1	T	missense_variant	MODERATE	.	RPS6KB1	Transcript	XM_038547968	protein_coding	7/15	.	XM_038547968.1:c.503C>T	XP_038403896.1:p.Pro168Leu	613	503	168	P/L	cCg/cTg	1	SNV	XP_038403896
chr9	34377471	C	T	1	T	missense_variant	MODERATE	.	RPS6KB1	Transcript	XM_038547969	protein_coding	7/15	.	XM_038547969.1:c.662C>T	XP_038403897.1:p.Pro221Leu	769	662	221	P/L	cCg/cTg	1	SNV	XP_038403897
chr9	41589400	T	TG	1	G	frameshift_variant	HIGH	.	NF1	Transcript	XM_038548193	protein_coding	22/60	.	XM_038548193.1:c.2856dup	XP_038404121.1:p.Ile953HisfsTer6	2952-2953	2856-2857	952-953	-/X	-/C	-1	insertion	XP_038404121
chr9	41589400	T	TG	1	G	frameshift_variant	HIGH	.	NF1	Transcript	XM_038548194	protein_coding	22/60	.	XM_038548194.1:c.2853dup	XP_038404122.1:p.Ile952HisfsTer6	2949-2950	2853-2854	951-952	-/X	-/C	-1	insertion	XP_038404122
chr9	41589400	T	TG	1	G	frameshift_variant	HIGH	.	NF1	Transcript	XM_038548195	protein_coding	21/59	.	XM_038548195.1:c.2826dup	XP_038404123.1:p.Ile943HisfsTer6	2922-2923	2826-2827	942-943	-/X	-/C	-1	insertion	XP_038404123
chr9	41589400	T	TG	1	G	frameshift_variant	HIGH	.	NF1	Transcript	XM_038548196	protein_coding	22/59	.	XM_038548196.1:c.2856dup	XP_038404124.1:p.Ile953HisfsTer6	2950-2951	2856-2857	952-953	-/X	-/C	-1	insertion	XP_038404124
chr9	41589400	T	TG	1	G	frameshift_variant	HIGH	.	NF1	Transcript	XM_038548197	protein_coding	22/59	.	XM_038548197.1:c.2856dup	XP_038404125.1:p.Ile953HisfsTer6	2952-2953	2856-2857	952-953	-/X	-/C	-1	insertion	XP_038404125
chr9	41589400	T	TG	1	G	frameshift_variant	HIGH	.	NF1	Transcript	XM_038548198	protein_coding	21/58	.	XM_038548198.1:c.2826dup	XP_038404126.1:p.Ile943HisfsTer6	2826-2827	2826-2827	942-943	-/X	-/C	-1	insertion	XP_038404126
chr9	41589400	T	TG	1	G	frameshift_variant	HIGH	.	NF1	Transcript	XM_038548199	protein_coding	22/59	.	XM_038548199.1:c.2856dup	XP_038404127.1:p.Ile953HisfsTer6	2954-2955	2856-2857	952-953	-/X	-/C	-1	insertion	XP_038404127
chr9	41589400	T	TG	1	G	frameshift_variant	HIGH	.	NF1	Transcript	XM_038548200	protein_coding	21/57	.	XM_038548200.1:c.2826dup	XP_038404128.1:p.Ile943HisfsTer6	2826-2827	2826-2827	942-943	-/X	-/C	-1	insertion	XP_038404128
chr9	41589400	T	TG	1	G	frameshift_variant	HIGH	.	NF1	Transcript	XM_038548201	protein_coding	22/58	.	XM_038548201.1:c.2856dup	XP_038404129.1:p.Ile953HisfsTer6	2953-2954	2856-2857	952-953	-/X	-/C	-1	insertion	XP_038404129
chr9	41589404	A	C	1	C	missense_variant	MODERATE	.	NF1	Transcript	XM_038548193	protein_coding	22/60	.	XM_038548193.1:c.2853T>G	XP_038404121.1:p.Asn951Lys	2949	2853	951	N/K	aaT/aaG	-1	SNV	XP_038404121
chr9	41589404	A	C	1	C	missense_variant	MODERATE	.	NF1	Transcript	XM_038548194	protein_coding	22/60	.	XM_038548194.1:c.2850T>G	XP_038404122.1:p.Asn950Lys	2946	2850	950	N/K	aaT/aaG	-1	SNV	XP_038404122
chr9	41589404	A	C	1	C	missense_variant	MODERATE	.	NF1	Transcript	XM_038548195	protein_coding	21/59	.	XM_038548195.1:c.2823T>G	XP_038404123.1:p.Asn941Lys	2919	2823	941	N/K	aaT/aaG	-1	SNV	XP_038404123
chr9	41589404	A	C	1	C	missense_variant	MODERATE	.	NF1	Transcript	XM_038548196	protein_coding	22/59	.	XM_038548196.1:c.2853T>G	XP_038404124.1:p.Asn951Lys	2947	2853	951	N/K	aaT/aaG	-1	SNV	XP_038404124
chr9	41589404	A	C	1	C	missense_variant	MODERATE	.	NF1	Transcript	XM_038548197	protein_coding	22/59	.	XM_038548197.1:c.2853T>G	XP_038404125.1:p.Asn951Lys	2949	2853	951	N/K	aaT/aaG	-1	SNV	XP_038404125
chr9	41589404	A	C	1	C	missense_variant	MODERATE	.	NF1	Transcript	XM_038548198	protein_coding	21/58	.	XM_038548198.1:c.2823T>G	XP_038404126.1:p.Asn941Lys	2823	2823	941	N/K	aaT/aaG	-1	SNV	XP_038404126
chr9	41589404	A	C	1	C	missense_variant	MODERATE	.	NF1	Transcript	XM_038548199	protein_coding	22/59	.	XM_038548199.1:c.2853T>G	XP_038404127.1:p.Asn951Lys	2951	2853	951	N/K	aaT/aaG	-1	SNV	XP_038404127
chr9	41589404	A	C	1	C	missense_variant	MODERATE	.	NF1	Transcript	XM_038548200	protein_coding	21/57	.	XM_038548200.1:c.2823T>G	XP_038404128.1:p.Asn941Lys	2823	2823	941	N/K	aaT/aaG	-1	SNV	XP_038404128
chr9	41589404	A	C	1	C	missense_variant	MODERATE	.	NF1	Transcript	XM_038548201	protein_coding	22/58	.	XM_038548201.1:c.2853T>G	XP_038404129.1:p.Asn951Lys	2950	2853	951	N/K	aaT/aaG	-1	SNV	XP_038404129
chr9	41589471	A	T	1	T	missense_variant	MODERATE	.	NF1	Transcript	XM_038548193	protein_coding	22/60	.	XM_038548193.1:c.2786T>A	XP_038404121.1:p.Val929Asp	2882	2786	929	V/D	gTt/gAt	-1	SNV	XP_038404121
chr9	41589471	A	T	1	T	missense_variant	MODERATE	.	NF1	Transcript	XM_038548194	protein_coding	22/60	.	XM_038548194.1:c.2783T>A	XP_038404122.1:p.Val928Asp	2879	2783	928	V/D	gTt/gAt	-1	SNV	XP_038404122
chr9	41589471	A	T	1	T	missense_variant	MODERATE	.	NF1	Transcript	XM_038548195	protein_coding	21/59	.	XM_038548195.1:c.2756T>A	XP_038404123.1:p.Val919Asp	2852	2756	919	V/D	gTt/gAt	-1	SNV	XP_038404123
chr9	41589471	A	T	1	T	missense_variant	MODERATE	.	NF1	Transcript	XM_038548196	protein_coding	22/59	.	XM_038548196.1:c.2786T>A	XP_038404124.1:p.Val929Asp	2880	2786	929	V/D	gTt/gAt	-1	SNV	XP_038404124
chr9	41589471	A	T	1	T	missense_variant	MODERATE	.	NF1	Transcript	XM_038548197	protein_coding	22/59	.	XM_038548197.1:c.2786T>A	XP_038404125.1:p.Val929Asp	2882	2786	929	V/D	gTt/gAt	-1	SNV	XP_038404125
chr9	41589471	A	T	1	T	missense_variant	MODERATE	.	NF1	Transcript	XM_038548198	protein_coding	21/58	.	XM_038548198.1:c.2756T>A	XP_038404126.1:p.Val919Asp	2756	2756	919	V/D	gTt/gAt	-1	SNV	XP_038404126
chr9	41589471	A	T	1	T	missense_variant	MODERATE	.	NF1	Transcript	XM_038548199	protein_coding	22/59	.	XM_038548199.1:c.2786T>A	XP_038404127.1:p.Val929Asp	2884	2786	929	V/D	gTt/gAt	-1	SNV	XP_038404127
chr9	41589471	A	T	1	T	missense_variant	MODERATE	.	NF1	Transcript	XM_038548200	protein_coding	21/57	.	XM_038548200.1:c.2756T>A	XP_038404128.1:p.Val919Asp	2756	2756	919	V/D	gTt/gAt	-1	SNV	XP_038404128
chr9	41589471	A	T	1	T	missense_variant	MODERATE	.	NF1	Transcript	XM_038548201	protein_coding	22/58	.	XM_038548201.1:c.2786T>A	XP_038404129.1:p.Val929Asp	2883	2786	929	V/D	gTt/gAt	-1	SNV	XP_038404129
chr9	41952128	C	T	1	T	missense_variant	MODERATE	.	KSR1	Transcript	XM_038548211	protein_coding	1/21	.	XM_038548211.1:c.166C>T	XP_038404139.1:p.Arg56Cys	181	166	56	R/C	Cgc/Tgc	1	SNV	XP_038404139
chr9	41952128	C	T	1	T	missense_variant	MODERATE	.	KSR1	Transcript	XM_038548212	protein_coding	1/20	.	XM_038548212.1:c.166C>T	XP_038404140.1:p.Arg56Cys	181	166	56	R/C	Cgc/Tgc	1	SNV	XP_038404140
chr9	41952128	C	T	1	T	missense_variant	MODERATE	.	KSR1	Transcript	XM_038548213	protein_coding	1/20	.	XM_038548213.1:c.166C>T	XP_038404141.1:p.Arg56Cys	181	166	56	R/C	Cgc/Tgc	1	SNV	XP_038404141
chr9	41952128	C	T	1	T	missense_variant	MODERATE	.	KSR1	Transcript	XM_038548214	protein_coding	1/20	.	XM_038548214.1:c.166C>T	XP_038404142.1:p.Arg56Cys	181	166	56	R/C	Cgc/Tgc	1	SNV	XP_038404142
chr9	42917438	T	G	1	G	missense_variant	MODERATE	.	FAM222B	Transcript	XM_038548276	protein_coding	3/3	.	XM_038548276.1:c.671A>C	XP_038404204.1:p.Asn224Thr	859	671	224	N/T	aAt/aCt	-1	SNV	XP_038404204
chr9	42917438	T	G	1	G	missense_variant	MODERATE	.	FAM222B	Transcript	XM_038548277	protein_coding	4/4	.	XM_038548277.1:c.671A>C	XP_038404205.1:p.Asn224Thr	1019	671	224	N/T	aAt/aCt	-1	SNV	XP_038404205
chr9	42917438	T	G	1	G	missense_variant	MODERATE	.	FAM222B	Transcript	XM_038548278	protein_coding	4/4	.	XM_038548278.1:c.671A>C	XP_038404206.1:p.Asn224Thr	927	671	224	N/T	aAt/aCt	-1	SNV	XP_038404206
chr9	42917438	T	G	1	G	missense_variant	MODERATE	.	FAM222B	Transcript	XM_038548280	protein_coding	3/3	.	XM_038548280.1:c.671A>C	XP_038404208.1:p.Asn224Thr	1633	671	224	N/T	aAt/aCt	-1	SNV	XP_038404208
chr9	42917438	T	G	1	G	missense_variant	MODERATE	.	FAM222B	Transcript	XM_038548281	protein_coding	3/3	.	XM_038548281.1:c.671A>C	XP_038404209.1:p.Asn224Thr	1027	671	224	N/T	aAt/aCt	-1	SNV	XP_038404209
chr9	42917438	T	G	1	G	missense_variant	MODERATE	.	FAM222B	Transcript	XM_038548282	protein_coding	3/3	.	XM_038548282.1:c.671A>C	XP_038404210.1:p.Asn224Thr	791	671	224	N/T	aAt/aCt	-1	SNV	XP_038404210
chr9	42917438	T	G	1	G	missense_variant	MODERATE	.	FAM222B	Transcript	XM_038548283	protein_coding	3/3	.	XM_038548283.1:c.671A>C	XP_038404211.1:p.Asn224Thr	926	671	224	N/T	aAt/aCt	-1	SNV	XP_038404211
chr9	42917438	T	G	1	G	missense_variant	MODERATE	.	FAM222B	Transcript	XM_038548284	protein_coding	3/3	.	XM_038548284.1:c.671A>C	XP_038404212.1:p.Asn224Thr	736	671	224	N/T	aAt/aCt	-1	SNV	XP_038404212
chr9	42917438	T	G	1	G	missense_variant	MODERATE	.	FAM222B	Transcript	XM_038548285	protein_coding	2/2	.	XM_038548285.1:c.287A>C	XP_038404213.1:p.Asn96Thr	599	287	96	N/T	aAt/aCt	-1	SNV	XP_038404213
chr9	44286469	C	A	1	A	missense_variant	MODERATE	.	BLMH	Transcript	XM_038548410	protein_coding	3/12	.	XM_038548410.1:c.314G>T	XP_038404338.1:p.Trp105Leu	508	314	105	W/L	tGg/tTg	-1	SNV	XP_038404338
chr9	46667366	A	T	1	T	missense_variant	MODERATE	.	PAFAH1B1	Transcript	XM_038548533	protein_coding	8/11	.	XM_038548533.1:c.797A>T	XP_038404461.1:p.Lys266Met	1342	797	266	K/M	aAg/aTg	1	SNV	XP_038404461
chr9	46667366	A	T	1	T	missense_variant	MODERATE	.	PAFAH1B1	Transcript	XM_038548534	protein_coding	8/11	.	XM_038548534.1:c.797A>T	XP_038404462.1:p.Lys266Met	1089	797	266	K/M	aAg/aTg	1	SNV	XP_038404462
chr9	46667368	G	C	1	C	missense_variant	MODERATE	.	PAFAH1B1	Transcript	XM_038548533	protein_coding	8/11	.	XM_038548533.1:c.799G>C	XP_038404461.1:p.Glu267Gln	1344	799	267	E/Q	Gaa/Caa	1	SNV	XP_038404461
chr9	46667368	G	C	1	C	missense_variant	MODERATE	.	PAFAH1B1	Transcript	XM_038548534	protein_coding	8/11	.	XM_038548534.1:c.799G>C	XP_038404462.1:p.Glu267Gln	1091	799	267	E/Q	Gaa/Caa	1	SNV	XP_038404462
chr9	46667378	C	G	1	G	missense_variant	MODERATE	.	PAFAH1B1	Transcript	XM_038548533	protein_coding	8/11	.	XM_038548533.1:c.809C>G	XP_038404461.1:p.Ala270Gly	1354	809	270	A/G	gCt/gGt	1	SNV	XP_038404461
chr9	46667378	C	G	1	G	missense_variant	MODERATE	.	PAFAH1B1	Transcript	XM_038548534	protein_coding	8/11	.	XM_038548534.1:c.809C>G	XP_038404462.1:p.Ala270Gly	1101	809	270	A/G	gCt/gGt	1	SNV	XP_038404462
chr11	5162628	A	AGG	1	GG	frameshift_variant	HIGH	.	TRIM36	Transcript	XM_038551829	protein_coding	6/10	.	XM_038551829.1:c.969_970insCC	XP_038407757.1:p.Ser324ProfsTer5	984-985	969-970	323-324	-/X	-/CC	-1	insertion	XP_038407757
chr11	5162628	A	AGG	1	GG	frameshift_variant	HIGH	.	TRIM36	Transcript	XM_038551830	protein_coding	6/10	.	XM_038551830.1:c.933_934insCC	XP_038407758.1:p.Ser312ProfsTer5	1138-1139	933-934	311-312	-/X	-/CC	-1	insertion	XP_038407758
chr11	5162628	A	AGG	1	GG	frameshift_variant	HIGH	.	TRIM36	Transcript	XM_038551831	protein_coding	6/10	.	XM_038551831.1:c.702_703insCC	XP_038407759.1:p.Ser235ProfsTer5	1075-1076	702-703	234-235	-/X	-/CC	-1	insertion	XP_038407759
chr11	5162630	GCA	G	1	-	frameshift_variant	HIGH	.	TRIM36	Transcript	XM_038551829	protein_coding	6/10	.	XM_038551829.1:c.966_967del	XP_038407757.1:p.Ala323PhefsTer2	981-982	966-967	322-323	DA/DX	gaTGct/gact	-1	deletion	XP_038407757
chr11	5162630	GCA	G	1	-	frameshift_variant	HIGH	.	TRIM36	Transcript	XM_038551830	protein_coding	6/10	.	XM_038551830.1:c.930_931del	XP_038407758.1:p.Ala311PhefsTer2	1135-1136	930-931	310-311	DA/DX	gaTGct/gact	-1	deletion	XP_038407758
chr11	5162630	GCA	G	1	-	frameshift_variant	HIGH	.	TRIM36	Transcript	XM_038551831	protein_coding	6/10	.	XM_038551831.1:c.699_700del	XP_038407759.1:p.Ala234PhefsTer2	1072-1073	699-700	233-234	DA/DX	gaTGct/gact	-1	deletion	XP_038407759
chr11	26838911	C	G	1	G	missense_variant	MODERATE	.	MATR3	Transcript	NM_001205258	protein_coding	13/15	.	NM_001205258.1:c.2166C>G	NP_001192187.1:p.Ile722Met	2395	2166	722	I/M	atC/atG	1	SNV	NP_001192187
chr11	26838918	C	T	1	T	missense_variant	MODERATE	.	MATR3	Transcript	NM_001205258	protein_coding	13/15	.	NM_001205258.1:c.2173C>T	NP_001192187.1:p.Leu725Phe	2402	2173	725	L/F	Ctt/Ttt	1	SNV	NP_001192187
chr11	26838964	A	T	1	T	missense_variant	MODERATE	.	MATR3	Transcript	NM_001205258	protein_coding	13/15	.	NM_001205258.1:c.2219A>T	NP_001192187.1:p.Glu740Val	2448	2219	740	E/V	gAg/gTg	1	SNV	NP_001192187
chr11	26838984	G	A	1	A	missense_variant	MODERATE	.	MATR3	Transcript	NM_001205258	protein_coding	13/15	.	NM_001205258.1:c.2239G>A	NP_001192187.1:p.Ala747Thr	2468	2239	747	A/T	Gct/Act	1	SNV	NP_001192187
chr11	26839027	G	C	1	C	missense_variant	MODERATE	.	MATR3	Transcript	NM_001205258	protein_coding	13/15	.	NM_001205258.1:c.2282G>C	NP_001192187.1:p.Ser761Thr	2511	2282	761	S/T	aGt/aCt	1	SNV	NP_001192187
chr11	27034124	T	G	1	G	missense_variant	MODERATE	.	KIAA2026	Transcript	XM_038552321	protein_coding	3/8	.	XM_038552321.1:c.2011A>C	XP_038408249.1:p.Ile671Leu	2090	2011	671	I/L	Atc/Ctc	-1	SNV	XP_038408249
chr11	27034124	T	G	1	G	missense_variant	MODERATE	.	KIAA2026	Transcript	XM_038552322	protein_coding	3/7	.	XM_038552322.1:c.2011A>C	XP_038408250.1:p.Ile671Leu	2090	2011	671	I/L	Atc/Ctc	-1	SNV	XP_038408250
chr11	27034136	T	TCTGTAGTGA	1	CTGTAGTGA	inframe_insertion	MODERATE	.	KIAA2026	Transcript	XM_038552321	protein_coding	3/8	.	XM_038552321.1:c.1998_1999insTCACTACAG	XP_038408249.1:p.Ser667_His668insLeuGlnSer	2077-2078	1998-1999	666-667	-/SLQ	-/TCACTACAG	-1	insertion	XP_038408249
chr11	27034136	T	TCTGTAGTGA	1	CTGTAGTGA	inframe_insertion	MODERATE	.	KIAA2026	Transcript	XM_038552322	protein_coding	3/7	.	XM_038552322.1:c.1998_1999insTCACTACAG	XP_038408250.1:p.Ser667_His668insLeuGlnSer	2077-2078	1998-1999	666-667	-/SLQ	-/TCACTACAG	-1	insertion	XP_038408250
chr11	40612641	T	C	1	C	missense_variant	MODERATE	.	FOCAD	Transcript	XM_038552511	protein_coding	37/44	.	XM_038552511.1:c.4367T>C	XP_038408439.1:p.Met1456Thr	4466	4367	1456	M/T	aTg/aCg	1	SNV	XP_038408439
chr11	40612641	T	C	1	C	missense_variant	MODERATE	.	FOCAD	Transcript	XM_038552512	protein_coding	37/44	.	XM_038552512.1:c.4364T>C	XP_038408440.1:p.Met1455Thr	4463	4364	1455	M/T	aTg/aCg	1	SNV	XP_038408440
chr11	40612642	G	A	1	A	missense_variant	MODERATE	.	FOCAD	Transcript	XM_038552511	protein_coding	37/44	.	XM_038552511.1:c.4368G>A	XP_038408439.1:p.Met1456Ile	4467	4368	1456	M/I	atG/atA	1	SNV	XP_038408439
chr11	40612642	G	A	1	A	missense_variant	MODERATE	.	FOCAD	Transcript	XM_038552512	protein_coding	37/44	.	XM_038552512.1:c.4365G>A	XP_038408440.1:p.Met1455Ile	4464	4365	1455	M/I	atG/atA	1	SNV	XP_038408440
chr11	40612655	T	C	1	C	missense_variant	MODERATE	.	FOCAD	Transcript	XM_038552511	protein_coding	37/44	.	XM_038552511.1:c.4381T>C	XP_038408439.1:p.Tyr1461His	4480	4381	1461	Y/H	Tat/Cat	1	SNV	XP_038408439
chr11	40612655	T	C	1	C	missense_variant	MODERATE	.	FOCAD	Transcript	XM_038552512	protein_coding	37/44	.	XM_038552512.1:c.4378T>C	XP_038408440.1:p.Tyr1460His	4477	4378	1460	Y/H	Tat/Cat	1	SNV	XP_038408440
chr11	40612658	G	A	1	A	missense_variant	MODERATE	.	FOCAD	Transcript	XM_038552511	protein_coding	37/44	.	XM_038552511.1:c.4384G>A	XP_038408439.1:p.Gly1462Arg	4483	4384	1462	G/R	Ggg/Agg	1	SNV	XP_038408439
chr11	40612658	G	A	1	A	missense_variant	MODERATE	.	FOCAD	Transcript	XM_038552512	protein_coding	37/44	.	XM_038552512.1:c.4381G>A	XP_038408440.1:p.Gly1461Arg	4480	4381	1461	G/R	Ggg/Agg	1	SNV	XP_038408440
chr11	52635385	C	T	1	T	missense_variant	MODERATE	.	SPAG8	Transcript	XM_038552789	protein_coding	4/7	.	XM_038552789.1:c.920G>A	XP_038408717.1:p.Arg307His	1040	920	307	R/H	cGt/cAt	-1	SNV	XP_038408717
chr11	57579270	G	T	1	T	missense_variant	MODERATE	.	TEX10	Transcript	XM_038552932	protein_coding	7/15	.	XM_038552932.1:c.1546C>A	XP_038408860.1:p.Leu516Ile	1731	1546	516	L/I	Ctc/Atc	-1	SNV	XP_038408860
chr12	1390510	C	T	1	T	stop_gained	HIGH	.	VWA7	Transcript	XM_038553562	protein_coding	4/17	.	XM_038553562.1:c.581G>A	XP_038409490.1:p.Trp194Ter	861	581	194	W/*	tGg/tAg	-1	SNV	XP_038409490
chr12	1390510	C	T	1	T	stop_gained	HIGH	.	VWA7	Transcript	XM_038553563	protein_coding	3/16	.	XM_038553563.1:c.581G>A	XP_038409491.1:p.Trp194Ter	851	581	194	W/*	tGg/tAg	-1	SNV	XP_038409491
chr12	1390510	C	T	1	T	stop_gained	HIGH	.	VWA7	Transcript	XM_038553564	protein_coding	4/17	.	XM_038553564.1:c.581G>A	XP_038409492.1:p.Trp194Ter	859	581	194	W/*	tGg/tAg	-1	SNV	XP_038409492
chr12	1390510	C	T	1	T	stop_gained	HIGH	.	VWA7	Transcript	XM_038553565	protein_coding	4/17	.	XM_038553565.1:c.581G>A	XP_038409493.1:p.Trp194Ter	862	581	194	W/*	tGg/tAg	-1	SNV	XP_038409493
chr12	10892899	G	T	1	T	splice_acceptor_variant	HIGH	.	TAF8	Transcript	XR_005367700	protein_coding	.	7/9	XR_005367700.1:n.798-1G>T	.	.	.	.	.	.	1	SNV	.
chr12	10892899	G	T	1	T	splice_acceptor_variant	HIGH	.	TAF8	Transcript	XR_005367701	protein_coding	.	7/9	XR_005367701.1:n.798-1G>T	.	.	.	.	.	.	1	SNV	.
chr12	10892899	G	T	1	T	splice_acceptor_variant	HIGH	.	TAF8	Transcript	XR_005367702	protein_coding	.	7/9	XR_005367702.1:n.798-1G>T	.	.	.	.	.	.	1	SNV	.
chr12	10892899	G	T	1	T	splice_acceptor_variant	HIGH	.	TAF8	Transcript	XR_005367703	protein_coding	.	7/9	XR_005367703.1:n.798-1G>T	.	.	.	.	.	.	1	SNV	.
chr12	12167518	T	G	1	G	missense_variant	MODERATE	.	YIPF3	Transcript	XM_038554169	protein_coding	1/9	.	XM_038554169.1:c.10A>C	XP_038410097.1:p.Thr4Pro	100	10	4	T/P	Acg/Ccg	-1	SNV	XP_038410097
chr12	20466946	T	G	1	G	splice_donor_variant&non_coding_transcript_variant	HIGH	.	LOC106559541	Transcript	XR_005367851	lncRNA	.	2/2	XR_005367851.1:n.620+2T>G	.	.	.	.	.	.	1	SNV	.
chr12	20466946	T	G	1	G	splice_donor_variant&non_coding_transcript_variant	HIGH	.	LOC106559541	Transcript	XR_005367852	lncRNA	.	2/3	XR_005367852.1:n.623+2T>G	.	.	.	.	.	.	1	SNV	.
chr12	20466946	T	G	1	G	splice_donor_variant&non_coding_transcript_variant	HIGH	.	LOC106559541	Transcript	XR_005367853	lncRNA	.	2/4	XR_005367853.1:n.627+2T>G	.	.	.	.	.	.	1	SNV	.
chr12	20466946	T	G	1	G	splice_donor_variant&non_coding_transcript_variant	HIGH	.	LOC106559541	Transcript	XR_005367854	lncRNA	.	2/5	XR_005367854.1:n.632+2T>G	.	.	.	.	.	.	1	SNV	.
chr12	20466946	T	G	1	G	splice_donor_variant&non_coding_transcript_variant	HIGH	.	LOC106559541	Transcript	XR_005367855	lncRNA	.	2/3	XR_005367855.1:n.624+2T>G	.	.	.	.	.	.	1	SNV	.
chr12	20466946	T	G	1	G	splice_donor_variant&non_coding_transcript_variant	HIGH	.	LOC106559541	Transcript	XR_005367856	lncRNA	.	2/5	XR_005367856.1:n.632+2T>G	.	.	.	.	.	.	1	SNV	.
chr12	20466946	T	G	1	G	splice_donor_variant&non_coding_transcript_variant	HIGH	.	LOC106559541	Transcript	XR_005367857	lncRNA	.	2/4	XR_005367857.1:n.627+2T>G	.	.	.	.	.	.	1	SNV	.
chr12	20466946	T	G	1	G	splice_donor_variant&non_coding_transcript_variant	HIGH	.	LOC106559541	Transcript	XR_005367858	lncRNA	.	2/3	XR_005367858.1:n.624+2T>G	.	.	.	.	.	.	1	SNV	.
chr12	24498968	A	G	1	G	missense_variant	MODERATE	.	KIAA1586	Transcript	XM_038554409	protein_coding	4/4	.	XM_038554409.1:c.2111A>G	XP_038410337.1:p.Asn704Ser	2229	2111	704	N/S	aAt/aGt	1	SNV	XP_038410337
chr12	24498968	A	G	1	G	missense_variant	MODERATE	.	KIAA1586	Transcript	XM_038554410	protein_coding	3/3	.	XM_038554410.1:c.2030A>G	XP_038410338.1:p.Asn677Ser	2148	2030	677	N/S	aAt/aGt	1	SNV	XP_038410338
chr12	46992158	T	C	1	C	missense_variant	MODERATE	.	ZNF292	Transcript	XM_038554665	protein_coding	9/9	.	XM_038554665.1:c.2717T>C	XP_038410593.1:p.Val906Ala	3673	2717	906	V/A	gTa/gCa	1	SNV	XP_038410593
chr12	46992158	T	C	1	C	missense_variant	MODERATE	.	ZNF292	Transcript	XM_038554666	protein_coding	10/10	.	XM_038554666.1:c.2717T>C	XP_038410594.1:p.Val906Ala	3561	2717	906	V/A	gTa/gCa	1	SNV	XP_038410594
chr12	46992158	T	C	1	C	missense_variant	MODERATE	.	ZNF292	Transcript	XM_038554667	protein_coding	10/10	.	XM_038554667.1:c.2717T>C	XP_038410595.1:p.Val906Ala	3442	2717	906	V/A	gTa/gCa	1	SNV	XP_038410595
chr12	46992158	T	C	1	C	missense_variant	MODERATE	.	ZNF292	Transcript	XM_038554668	protein_coding	9/9	.	XM_038554668.1:c.2297T>C	XP_038410596.1:p.Val766Ala	2891	2297	766	V/A	gTa/gCa	1	SNV	XP_038410596
chr13	4028366	TC	T	1	-	frameshift_variant	HIGH	.	UBR5	Transcript	XM_038555236	protein_coding	55/59	.	XM_038555236.1:c.7777del	XP_038411164.1:p.Asp2593MetfsTer31	7858	7777	2593	D/X	Gat/at	-1	deletion	XP_038411164
chr13	4028366	TC	T	1	-	frameshift_variant	HIGH	.	UBR5	Transcript	XM_038555237	protein_coding	55/59	.	XM_038555237.1:c.7774del	XP_038411165.1:p.Asp2592MetfsTer31	7855	7774	2592	D/X	Gat/at	-1	deletion	XP_038411165
chr13	4028366	TC	T	1	-	frameshift_variant	HIGH	.	UBR5	Transcript	XM_038555238	protein_coding	55/59	.	XM_038555238.1:c.7771del	XP_038411166.1:p.Asp2591MetfsTer31	7852	7771	2591	D/X	Gat/at	-1	deletion	XP_038411166
chr13	4028366	TC	T	1	-	frameshift_variant	HIGH	.	UBR5	Transcript	XM_038555239	protein_coding	55/59	.	XM_038555239.1:c.7759del	XP_038411167.1:p.Asp2587MetfsTer31	7840	7759	2587	D/X	Gat/at	-1	deletion	XP_038411167
chr13	4028366	TC	T	1	-	frameshift_variant	HIGH	.	UBR5	Transcript	XM_038555240	protein_coding	55/59	.	XM_038555240.1:c.7753del	XP_038411168.1:p.Asp2585MetfsTer31	7834	7753	2585	D/X	Gat/at	-1	deletion	XP_038411168
chr13	4028366	TC	T	1	-	frameshift_variant	HIGH	.	UBR5	Transcript	XM_038555241	protein_coding	55/59	.	XM_038555241.1:c.7726del	XP_038411169.1:p.Asp2576MetfsTer31	7807	7726	2576	D/X	Gat/at	-1	deletion	XP_038411169
chr13	10088989	C	CTT	1	TT	splice_acceptor_variant	HIGH	.	NUDCD1	Transcript	XM_038555344	protein_coding	.	5/9	XM_038555344.1:c.824-2_824-1insAA	.	.	.	.	.	.	-1	insertion	XP_038411272
chr13	10088989	C	CTT	1	TT	splice_acceptor_variant	HIGH	.	NUDCD1	Transcript	XM_038555345	protein_coding	.	5/10	XM_038555345.1:c.998-2_998-1insAA	.	.	.	.	.	.	-1	insertion	XP_038411273
chr13	10088989	C	CTT	1	TT	splice_acceptor_variant	HIGH	.	NUDCD1	Transcript	XM_038555346	protein_coding	.	5/9	XM_038555346.1:c.659-2_659-1insAA	.	.	.	.	.	.	-1	insertion	XP_038411274
chr13	10088989	C	CTT	1	TT	splice_acceptor_variant	HIGH	.	NUDCD1	Transcript	XM_038555347	protein_coding	.	4/8	XM_038555347.1:c.554-2_554-1insAA	.	.	.	.	.	.	-1	insertion	XP_038411275
chr15	53559252	G	GCAGCA	1	CAGCA	frameshift_variant	HIGH	.	LOC119877053	Transcript	XM_038559182	protein_coding	4/6	.	XM_038559182.1:c.382_383insTGCTG	XP_038415110.1:p.Pro128LeufsTer283	382-383	382-383	128	P/LLX	ccg/cTGCTGcg	-1	insertion	XP_038415110
chr15	53559254	G	C	1	C	missense_variant	MODERATE	.	LOC119877053	Transcript	XM_038559182	protein_coding	4/6	.	XM_038559182.1:c.381C>G	XP_038415110.1:p.Ser127Arg	381	381	127	S/R	agC/agG	-1	SNV	XP_038415110
chr16	5502778	C	A	1	A	missense_variant	MODERATE	.	OR2A13	Transcript	NM_001388562	protein_coding	2/3	.	NM_001388562.1:c.701G>T	NP_001375491.1:p.Arg234Ile	701	701	234	R/I	aGa/aTa	-1	SNV	NP_001375491
chr16	5502788	G	C	1	C	missense_variant	MODERATE	.	OR2A13	Transcript	NM_001388562	protein_coding	2/3	.	NM_001388562.1:c.691C>G	NP_001375491.1:p.Gln231Glu	691	691	231	Q/E	Cag/Gag	-1	SNV	NP_001375491
chr16	5502794	A	T	1	T	missense_variant	MODERATE	.	OR2A13	Transcript	NM_001388562	protein_coding	2/3	.	NM_001388562.1:c.685T>A	NP_001375491.1:p.Ser229Thr	685	685	229	S/T	Tca/Aca	-1	SNV	NP_001375491
chr16	5502823	C	T	1	T	missense_variant	MODERATE	.	OR2A13	Transcript	NM_001388562	protein_coding	2/3	.	NM_001388562.1:c.656G>A	NP_001375491.1:p.Cys219Tyr	656	656	219	C/Y	tGc/tAc	-1	SNV	NP_001375491
chr16	5502824	A	G	1	G	missense_variant	MODERATE	.	OR2A13	Transcript	NM_001388562	protein_coding	2/3	.	NM_001388562.1:c.655T>C	NP_001375491.1:p.Cys219Arg	655	655	219	C/R	Tgc/Cgc	-1	SNV	NP_001375491
chr16	24239618	G	A	1	A	missense_variant	MODERATE	.	AP3M2	Transcript	NM_001290111	protein_coding	5/9	.	NM_001290111.1:c.596C>T	NP_001277040.1:p.Thr199Ile	698	596	199	T/I	aCt/aTt	-1	SNV	NP_001277040
chr16	27099928	A	G	1	G	missense_variant	MODERATE	.	ADAM32	Transcript	XM_038560016	protein_coding	8/24	.	XM_038560016.1:c.650T>C	XP_038415944.1:p.Val217Ala	745	650	217	V/A	gTa/gCa	-1	SNV	XP_038415944
chr16	27099928	A	G	1	G	missense_variant	MODERATE	.	ADAM32	Transcript	XM_038560017	protein_coding	8/24	.	XM_038560017.1:c.650T>C	XP_038415945.1:p.Val217Ala	745	650	217	V/A	gTa/gCa	-1	SNV	XP_038415945
chr16	27099928	A	G	1	G	missense_variant	MODERATE	.	ADAM32	Transcript	XM_038560018	protein_coding	8/24	.	XM_038560018.1:c.650T>C	XP_038415946.1:p.Val217Ala	745	650	217	V/A	gTa/gCa	-1	SNV	XP_038415946
chr16	27099928	A	G	1	G	missense_variant	MODERATE	.	ADAM32	Transcript	XM_038560019	protein_coding	8/24	.	XM_038560019.1:c.650T>C	XP_038415947.1:p.Val217Ala	745	650	217	V/A	gTa/gCa	-1	SNV	XP_038415947
chr16	27099928	A	G	1	G	missense_variant	MODERATE	.	ADAM32	Transcript	XM_038560020	protein_coding	8/24	.	XM_038560020.1:c.428T>C	XP_038415948.1:p.Val143Ala	628	428	143	V/A	gTa/gCa	-1	SNV	XP_038415948
chr16	27099928	A	G	1	G	missense_variant	MODERATE	.	ADAM32	Transcript	XM_038560021	protein_coding	7/23	.	XM_038560021.1:c.428T>C	XP_038415949.1:p.Val143Ala	584	428	143	V/A	gTa/gCa	-1	SNV	XP_038415949
chr16	27099982	A	C	1	C	missense_variant	MODERATE	.	ADAM32	Transcript	XM_038560016	protein_coding	8/24	.	XM_038560016.1:c.596T>G	XP_038415944.1:p.Leu199Arg	691	596	199	L/R	cTg/cGg	-1	SNV	XP_038415944
chr16	27099982	A	C	1	C	missense_variant	MODERATE	.	ADAM32	Transcript	XM_038560017	protein_coding	8/24	.	XM_038560017.1:c.596T>G	XP_038415945.1:p.Leu199Arg	691	596	199	L/R	cTg/cGg	-1	SNV	XP_038415945
chr16	27099982	A	C	1	C	missense_variant	MODERATE	.	ADAM32	Transcript	XM_038560018	protein_coding	8/24	.	XM_038560018.1:c.596T>G	XP_038415946.1:p.Leu199Arg	691	596	199	L/R	cTg/cGg	-1	SNV	XP_038415946
chr16	27099982	A	C	1	C	missense_variant	MODERATE	.	ADAM32	Transcript	XM_038560019	protein_coding	8/24	.	XM_038560019.1:c.596T>G	XP_038415947.1:p.Leu199Arg	691	596	199	L/R	cTg/cGg	-1	SNV	XP_038415947
chr16	27099982	A	C	1	C	missense_variant	MODERATE	.	ADAM32	Transcript	XM_038560020	protein_coding	8/24	.	XM_038560020.1:c.374T>G	XP_038415948.1:p.Leu125Arg	574	374	125	L/R	cTg/cGg	-1	SNV	XP_038415948
chr16	27099982	A	C	1	C	missense_variant	MODERATE	.	ADAM32	Transcript	XM_038560021	protein_coding	7/23	.	XM_038560021.1:c.374T>G	XP_038415949.1:p.Leu125Arg	530	374	125	L/R	cTg/cGg	-1	SNV	XP_038415949
chr16	34063826	G	C	1	C	missense_variant	MODERATE	.	WRN	Transcript	XM_038560156	protein_coding	11/35	.	XM_038560156.1:c.1385C>G	XP_038416084.1:p.Thr462Ser	1573	1385	462	T/S	aCt/aGt	-1	SNV	XP_038416084
chr16	34063826	G	C	1	C	missense_variant	MODERATE	.	WRN	Transcript	XM_038560157	protein_coding	11/35	.	XM_038560157.1:c.1370C>G	XP_038416085.1:p.Thr457Ser	1468	1370	457	T/S	aCt/aGt	-1	SNV	XP_038416085
chr16	34063826	G	C	1	C	missense_variant	MODERATE	.	WRN	Transcript	XM_038560158	protein_coding	11/35	.	XM_038560158.1:c.1370C>G	XP_038416086.1:p.Thr457Ser	1481	1370	457	T/S	aCt/aGt	-1	SNV	XP_038416086
chr16	34063826	G	C	1	C	missense_variant	MODERATE	.	WRN	Transcript	XM_038560159	protein_coding	10/34	.	XM_038560159.1:c.1235C>G	XP_038416087.1:p.Thr412Ser	1423	1235	412	T/S	aCt/aGt	-1	SNV	XP_038416087
chr16	34063826	G	C	1	C	missense_variant	MODERATE	.	WRN	Transcript	XM_038560160	protein_coding	8/32	.	XM_038560160.1:c.995C>G	XP_038416088.1:p.Thr332Ser	1141	995	332	T/S	aCt/aGt	-1	SNV	XP_038416088
chr16	34063831	T	G	1	G	missense_variant	MODERATE	.	WRN	Transcript	XM_038560156	protein_coding	11/35	.	XM_038560156.1:c.1380A>C	XP_038416084.1:p.Leu460Phe	1568	1380	460	L/F	ttA/ttC	-1	SNV	XP_038416084
chr16	34063831	T	G	1	G	missense_variant	MODERATE	.	WRN	Transcript	XM_038560157	protein_coding	11/35	.	XM_038560157.1:c.1365A>C	XP_038416085.1:p.Leu455Phe	1463	1365	455	L/F	ttA/ttC	-1	SNV	XP_038416085
chr16	34063831	T	G	1	G	missense_variant	MODERATE	.	WRN	Transcript	XM_038560158	protein_coding	11/35	.	XM_038560158.1:c.1365A>C	XP_038416086.1:p.Leu455Phe	1476	1365	455	L/F	ttA/ttC	-1	SNV	XP_038416086
chr16	34063831	T	G	1	G	missense_variant	MODERATE	.	WRN	Transcript	XM_038560159	protein_coding	10/34	.	XM_038560159.1:c.1230A>C	XP_038416087.1:p.Leu410Phe	1418	1230	410	L/F	ttA/ttC	-1	SNV	XP_038416087
chr16	34063831	T	G	1	G	missense_variant	MODERATE	.	WRN	Transcript	XM_038560160	protein_coding	8/32	.	XM_038560160.1:c.990A>C	XP_038416088.1:p.Leu330Phe	1136	990	330	L/F	ttA/ttC	-1	SNV	XP_038416088
chr16	52695505	T	C	1	C	missense_variant	MODERATE	.	LOC119874677	Transcript	XM_038560473	protein_coding	3/6	.	XM_038560473.1:c.278A>G	XP_038416401.1:p.His93Arg	316	278	93	H/R	cAt/cGt	-1	SNV	XP_038416401
chr16	52695505	T	C	1	C	missense_variant	MODERATE	.	LOC119874677	Transcript	XM_038560474	protein_coding	3/6	.	XM_038560474.1:c.278A>G	XP_038416402.1:p.His93Arg	316	278	93	H/R	cAt/cGt	-1	SNV	XP_038416402
chr17	13176008	T	C	1	C	missense_variant	MODERATE	.	SMC6	Transcript	XM_038560825	protein_coding	23/27	.	XM_038560825.1:c.2777A>G	XP_038416753.1:p.Glu926Gly	2908	2777	926	E/G	gAa/gGa	-1	SNV	XP_038416753
chr17	13176008	T	C	1	C	missense_variant	MODERATE	.	SMC6	Transcript	XM_038560826	protein_coding	23/27	.	XM_038560826.1:c.2777A>G	XP_038416754.1:p.Glu926Gly	2803	2777	926	E/G	gAa/gGa	-1	SNV	XP_038416754
chr17	52855642	T	A	1	A	splice_acceptor_variant	HIGH	.	DENND2C	Transcript	XM_038561829	protein_coding	.	3/18	XM_038561829.1:c.968-2A>T	.	.	.	.	.	.	-1	SNV	XP_038417757
chr17	52855642	T	A	1	A	splice_acceptor_variant	HIGH	.	DENND2C	Transcript	XM_038561830	protein_coding	.	4/19	XM_038561830.1:c.968-2A>T	.	.	.	.	.	.	-1	SNV	XP_038417758
chr17	52855642	T	A	1	A	splice_acceptor_variant	HIGH	.	DENND2C	Transcript	XM_038561831	protein_coding	.	3/18	XM_038561831.1:c.968-2A>T	.	.	.	.	.	.	-1	SNV	XP_038417759
chr17	52855642	T	A	1	A	splice_acceptor_variant	HIGH	.	DENND2C	Transcript	XM_038561832	protein_coding	.	3/18	XM_038561832.1:c.968-2A>T	.	.	.	.	.	.	-1	SNV	XP_038417760
chr17	52855642	T	A	1	A	splice_acceptor_variant	HIGH	.	DENND2C	Transcript	XM_038561833	protein_coding	.	3/18	XM_038561833.1:c.968-2A>T	.	.	.	.	.	.	-1	SNV	XP_038417761
chr17	52855642	T	A	1	A	splice_acceptor_variant	HIGH	.	DENND2C	Transcript	XM_038561834	protein_coding	.	3/18	XM_038561834.1:c.968-2A>T	.	.	.	.	.	.	-1	SNV	XP_038417762
chr17	52855642	T	A	1	A	splice_acceptor_variant	HIGH	.	DENND2C	Transcript	XM_038561835	protein_coding	.	3/16	XM_038561835.1:c.968-2A>T	.	.	.	.	.	.	-1	SNV	XP_038417763
chr18	6338161	G	A	1	A	missense_variant	MODERATE	.	LANCL2	Transcript	XM_038562626	protein_coding	6/9	.	XM_038562626.1:c.899G>A	XP_038418554.1:p.Arg300Lys	914	899	300	R/K	aGa/aAa	1	SNV	XP_038418554
chr18	53607475	C	A	1	A	missense_variant	MODERATE	.	RCOR2	Transcript	XM_038564171	protein_coding	11/11	.	XM_038564171.1:c.1228C>A	XP_038420099.1:p.Pro410Thr	1617	1228	410	P/T	Ccc/Acc	1	SNV	XP_038420099
chr18	54629532	A	G	1	G	missense_variant	MODERATE	.	AHNAK	Transcript	XM_038564279	protein_coding	6/7	.	XM_038564279.1:c.12514A>G	XP_038420207.1:p.Asn4172Asp	12756	12514	4172	N/D	Aat/Gat	1	SNV	XP_038420207
chr19	23687789	C	T	1	T	missense_variant	MODERATE	.	HS6ST1	Transcript	XM_038564807	protein_coding	1/2	.	XM_038564807.1:c.77C>T	XP_038420735.1:p.Ala26Val	114	77	26	A/V	gCg/gTg	1	SNV	XP_038420735
chr19	23687806	C	T	1	T	missense_variant	MODERATE	.	HS6ST1	Transcript	XM_038564807	protein_coding	1/2	.	XM_038564807.1:c.94C>T	XP_038420735.1:p.Leu32Phe	131	94	32	L/F	Ctt/Ttt	1	SNV	XP_038420735
chr19	52717868	A	G	1	G	missense_variant	MODERATE	.	LYPD6	Transcript	XM_038565183	protein_coding	5/5	.	XM_038565183.1:c.461A>G	XP_038421111.1:p.His154Arg	658	461	154	H/R	cAc/cGc	1	SNV	XP_038421111
chr19	52717868	A	G	1	G	missense_variant	MODERATE	.	LYPD6	Transcript	XM_038565184	protein_coding	5/5	.	XM_038565184.1:c.461A>G	XP_038421112.1:p.His154Arg	655	461	154	H/R	cAc/cGc	1	SNV	XP_038421112
chr19	52717868	A	G	1	G	missense_variant	MODERATE	.	LYPD6	Transcript	XM_038565186	protein_coding	5/5	.	XM_038565186.1:c.461A>G	XP_038421114.1:p.His154Arg	624	461	154	H/R	cAc/cGc	1	SNV	XP_038421114
chr19	52717873	G	A	1	A	missense_variant	MODERATE	.	LYPD6	Transcript	XM_038565183	protein_coding	5/5	.	XM_038565183.1:c.466G>A	XP_038421111.1:p.Val156Met	663	466	156	V/M	Gtg/Atg	1	SNV	XP_038421111
chr19	52717873	G	A	1	A	missense_variant	MODERATE	.	LYPD6	Transcript	XM_038565184	protein_coding	5/5	.	XM_038565184.1:c.466G>A	XP_038421112.1:p.Val156Met	660	466	156	V/M	Gtg/Atg	1	SNV	XP_038421112
chr19	52717873	G	A	1	A	missense_variant	MODERATE	.	LYPD6	Transcript	XM_038565186	protein_coding	5/5	.	XM_038565186.1:c.466G>A	XP_038421114.1:p.Val156Met	629	466	156	V/M	Gtg/Atg	1	SNV	XP_038421114
chr20	19253692	T	C	1	C	missense_variant	MODERATE	.	PPP4R2	Transcript	XM_038565842	protein_coding	9/9	.	XM_038565842.1:c.1133A>G	XP_038421770.1:p.His378Arg	1249	1133	378	H/R	cAt/cGt	-1	SNV	XP_038421770
chr20	19253692	T	C	1	C	missense_variant	MODERATE	.	PPP4R2	Transcript	XM_038565843	protein_coding	9/9	.	XM_038565843.1:c.1127A>G	XP_038421771.1:p.His376Arg	1336	1127	376	H/R	cAt/cGt	-1	SNV	XP_038421771
chr20	19253692	T	C	1	C	missense_variant	MODERATE	.	PPP4R2	Transcript	XM_038565844	protein_coding	8/8	.	XM_038565844.1:c.959A>G	XP_038421772.1:p.His320Arg	1159	959	320	H/R	cAt/cGt	-1	SNV	XP_038421772
chr20	19253692	T	C	1	C	missense_variant	MODERATE	.	PPP4R2	Transcript	XM_038565845	protein_coding	7/7	.	XM_038565845.1:c.740A>G	XP_038421773.1:p.His247Arg	860	740	247	H/R	cAt/cGt	-1	SNV	XP_038421773
chr20	19253699	C	CAGA	1	AGA	inframe_insertion	MODERATE	.	PPP4R2	Transcript	XM_038565842	protein_coding	9/9	.	XM_038565842.1:c.1123_1125dup	XP_038421770.1:p.Ser375dup	1241-1242	1125-1126	375-376	-/S	-/TCT	-1	insertion	XP_038421770
chr20	19253699	C	CAGA	1	AGA	inframe_insertion	MODERATE	.	PPP4R2	Transcript	XM_038565843	protein_coding	9/9	.	XM_038565843.1:c.1117_1119dup	XP_038421771.1:p.Ser373dup	1328-1329	1119-1120	373-374	-/S	-/TCT	-1	insertion	XP_038421771
chr20	19253699	C	CAGA	1	AGA	inframe_insertion	MODERATE	.	PPP4R2	Transcript	XM_038565844	protein_coding	8/8	.	XM_038565844.1:c.949_951dup	XP_038421772.1:p.Ser317dup	1151-1152	951-952	317-318	-/S	-/TCT	-1	insertion	XP_038421772
chr20	19253699	C	CAGA	1	AGA	inframe_insertion	MODERATE	.	PPP4R2	Transcript	XM_038565845	protein_coding	7/7	.	XM_038565845.1:c.730_732dup	XP_038421773.1:p.Ser244dup	852-853	732-733	244-245	-/S	-/TCT	-1	insertion	XP_038421773
chr20	36472098	A	C	1	C	missense_variant	MODERATE	.	CHDH	Transcript	XM_038565352	protein_coding	5/11	.	XM_038565352.1:c.341A>C	XP_038421280.1:p.His114Pro	341	341	114	H/P	cAc/cCc	1	SNV	XP_038421280
chr20	36472101	T	G	1	G	missense_variant	MODERATE	.	CHDH	Transcript	XM_038565352	protein_coding	5/11	.	XM_038565352.1:c.344T>G	XP_038421280.1:p.Val115Gly	344	344	115	V/G	gTg/gGg	1	SNV	XP_038421280
chr20	43570523	G	A	1	A	missense_variant	MODERATE	.	TMEM158	Transcript	XM_038565296	protein_coding	1/1	.	XM_038565296.1:c.772G>A	XP_038421224.1:p.Ala258Thr	772	772	258	A/T	Gcc/Acc	1	SNV	XP_038421224
chr20	43570584	T	C	2	C	missense_variant	MODERATE	.	TMEM158	Transcript	XM_038565296	protein_coding	1/1	.	XM_038565296.1:c.833T>C	XP_038421224.1:p.Val278Ala	833	833	278	V/A	gTc/gCc	1	SNV	XP_038421224
chr20	43570586	A	G	2	G	missense_variant	MODERATE	.	TMEM158	Transcript	XM_038565296	protein_coding	1/1	.	XM_038565296.1:c.835A>G	XP_038421224.1:p.Thr279Ala	835	835	279	T/A	Acc/Gcc	1	SNV	XP_038421224
chr20	58023682	GC	G	1	-	frameshift_variant	HIGH	.	MIDN	Transcript	XM_038568006	protein_coding	2/9	.	XM_038568006.1:c.9del	XP_038423934.1:p.Gln4SerfsTer28	475	9	3	P/X	ccG/cc	-1	deletion	XP_038423934
chr20	58023682	GC	G	1	-	frameshift_variant	HIGH	.	MIDN	Transcript	XM_038568007	protein_coding	2/9	.	XM_038568007.1:c.9del	XP_038423935.1:p.Gln4SerfsTer28	475	9	3	P/X	ccG/cc	-1	deletion	XP_038423935
chr20	58023682	GC	G	1	-	frameshift_variant	HIGH	.	MIDN	Transcript	XM_038568008	protein_coding	2/9	.	XM_038568008.1:c.9del	XP_038423936.1:p.Gln4SerfsTer28	475	9	3	P/X	ccG/cc	-1	deletion	XP_038423936
chr20	58023682	GC	G	1	-	frameshift_variant	HIGH	.	MIDN	Transcript	XM_038568009	protein_coding	2/9	.	XM_038568009.1:c.9del	XP_038423937.1:p.Gln4SerfsTer28	475	9	3	P/X	ccG/cc	-1	deletion	XP_038423937
chr20	58023682	GC	G	1	-	frameshift_variant	HIGH	.	MIDN	Transcript	XM_038568010	protein_coding	2/8	.	XM_038568010.1:c.9del	XP_038423938.1:p.Gln4SerfsTer28	475	9	3	P/X	ccG/cc	-1	deletion	XP_038423938
chr20	58023682	GC	G	1	-	frameshift_variant	HIGH	.	MIDN	Transcript	XM_038568011	protein_coding	2/8	.	XM_038568011.1:c.9del	XP_038423939.1:p.Gln4SerfsTer28	468	9	3	P/X	ccG/cc	-1	deletion	XP_038423939
chr20	58023682	GC	G	1	-	frameshift_variant	HIGH	.	MIDN	Transcript	XM_038568012	protein_coding	2/8	.	XM_038568012.1:c.9del	XP_038423940.1:p.Gln4SerfsTer28	475	9	3	P/X	ccG/cc	-1	deletion	XP_038423940
chr20	58181095	G	A	1	A	missense_variant	MODERATE	.	TMEM259	Transcript	XM_038568040	protein_coding	5/11	.	XM_038568040.1:c.784G>A	XP_038423968.1:p.Asp262Asn	906	784	262	D/N	Gac/Aac	1	SNV	XP_038423968
chr20	58181095	G	A	1	A	missense_variant	MODERATE	.	TMEM259	Transcript	XM_038568041	protein_coding	5/11	.	XM_038568041.1:c.784G>A	XP_038423969.1:p.Asp262Asn	906	784	262	D/N	Gac/Aac	1	SNV	XP_038423969
chr21	23301095	G	A	1	A	missense_variant	MODERATE	.	RPS3	Transcript	NM_001313777	protein_coding	2/7	.	NM_001313777.1:c.79C>T	NP_001300706.1:p.Arg27Trp	113	79	27	R/W	Cgg/Tgg	-1	SNV	NP_001300706
chr21	49391768	A	G	1	G	missense_variant&splice_region_variant	MODERATE	.	KIF18A	Transcript	XM_038569289	protein_coding	17/17	.	XM_038569289.1:c.2620T>C	XP_038425217.1:p.Tyr874His	2819	2620	874	Y/H	Tat/Cat	-1	SNV	XP_038425217
chr21	49391768	A	G	1	G	missense_variant&splice_region_variant	MODERATE	.	KIF18A	Transcript	XM_038569290	protein_coding	17/17	.	XM_038569290.1:c.2620T>C	XP_038425218.1:p.Tyr874His	2764	2620	874	Y/H	Tat/Cat	-1	SNV	XP_038425218
chr21	49391768	A	G	1	G	missense_variant&splice_region_variant	MODERATE	.	KIF18A	Transcript	XM_038569291	protein_coding	17/17	.	XM_038569291.1:c.2578T>C	XP_038425219.1:p.Tyr860His	2777	2578	860	Y/H	Tat/Cat	-1	SNV	XP_038425219
chr21	49391769	G	T	1	T	missense_variant&splice_region_variant	MODERATE	.	KIF18A	Transcript	XM_038569289	protein_coding	17/17	.	XM_038569289.1:c.2619C>A	XP_038425217.1:p.Asp873Glu	2818	2619	873	D/E	gaC/gaA	-1	SNV	XP_038425217
chr21	49391769	G	T	1	T	missense_variant&splice_region_variant	MODERATE	.	KIF18A	Transcript	XM_038569290	protein_coding	17/17	.	XM_038569290.1:c.2619C>A	XP_038425218.1:p.Asp873Glu	2763	2619	873	D/E	gaC/gaA	-1	SNV	XP_038425218
chr21	49391769	G	T	1	T	missense_variant&splice_region_variant	MODERATE	.	KIF18A	Transcript	XM_038569291	protein_coding	17/17	.	XM_038569291.1:c.2577C>A	XP_038425219.1:p.Asp859Glu	2776	2577	859	D/E	gaC/gaA	-1	SNV	XP_038425219
chr22	60781881	GCCA	G	1	-	start_lost&5_prime_UTR_variant	HIGH	.	CUL4A	Transcript	XM_038570111	protein_coding	1/20	.	XM_038570111.1:c.-2_1del	.	16-18	?-1	?-1	.	.	1	deletion	XP_038426039
chr23	4388623	C	CGCCACTAACAATTTTGTCTTTAATAAGGGACTTGCAACAAAGCATT	1	GCCACTAACAATTTTGTCTTTAATAAGGGACTTGCAACAAAGCATT	frameshift_variant	HIGH	.	PDCD6IP	Transcript	XM_038570338	protein_coding	16/18	.	XM_038570338.1:c.2158_2159insCTAACAATTTTGTCTTTAATAAGGGACTTGCAACAAAGCATTGCCA	XP_038426266.1:p.Arg720ThrfsTer19	2240-2241	2154-2155	718-719	-/ATNNFVFNKGLATKHX	-/GCCACTAACAATTTTGTCTTTAATAAGGGACTTGCAACAAAGCATT	1	insertion	XP_038426266
chr23	4388623	C	CGCCACTAACAATTTTGTCTTTAATAAGGGACTTGCAACAAAGCATT	1	GCCACTAACAATTTTGTCTTTAATAAGGGACTTGCAACAAAGCATT	frameshift_variant	HIGH	.	PDCD6IP	Transcript	XM_038570339	protein_coding	16/18	.	XM_038570339.1:c.2143_2144insCTAACAATTTTGTCTTTAATAAGGGACTTGCAACAAAGCATTGCCA	XP_038426267.1:p.Arg715ThrfsTer19	2225-2226	2139-2140	713-714	-/ATNNFVFNKGLATKHX	-/GCCACTAACAATTTTGTCTTTAATAAGGGACTTGCAACAAAGCATT	1	insertion	XP_038426267
chr23	8851430	T	G	1	G	missense_variant	MODERATE	.	SCN11A	Transcript	XM_038570472	protein_coding	12/27	.	XM_038570472.1:c.1505A>C	XP_038426400.1:p.Lys502Thr	1671	1505	502	K/T	aAa/aCa	-1	SNV	XP_038426400
chr23	8851430	T	G	1	G	missense_variant	MODERATE	.	SCN11A	Transcript	XM_038570473	protein_coding	12/27	.	XM_038570473.1:c.1505A>C	XP_038426401.1:p.Lys502Thr	1621	1505	502	K/T	aAa/aCa	-1	SNV	XP_038426401
chr23	8851430	T	G	1	G	missense_variant	MODERATE	.	SCN11A	Transcript	XM_038570474	protein_coding	12/27	.	XM_038570474.1:c.1505A>C	XP_038426402.1:p.Lys502Thr	1609	1505	502	K/T	aAa/aCa	-1	SNV	XP_038426402
chr23	16030940	C	CGGCGGCGGCGGCGGCGGCGGCTGG	1	GGCGGCGGCGGCGGCGGCGGCTGG	inframe_insertion	MODERATE	.	RBMS3	Transcript	XM_038570628	protein_coding	2/19	.	XM_038570628.1:c.119_120insCCAGCCGCCGCCGCCGCCGCCGCC	XP_038426556.1:p.Pro40_Pro41insGlnProProProProProProPro	2073-2074	119-120	40	P/PQPPPPPPP	ccg/ccCCAGCCGCCGCCGCCGCCGCCGCCg	-1	insertion	XP_038426556
chr23	16030940	C	CGGCGGCGGCGGCGGCGGCGGCTGG	1	GGCGGCGGCGGCGGCGGCGGCTGG	inframe_insertion	MODERATE	.	RBMS3	Transcript	XM_038570629	protein_coding	2/19	.	XM_038570629.1:c.119_120insCCAGCCGCCGCCGCCGCCGCCGCC	XP_038426557.1:p.Pro40_Pro41insGlnProProProProProProPro	225-226	119-120	40	P/PQPPPPPPP	ccg/ccCCAGCCGCCGCCGCCGCCGCCGCCg	-1	insertion	XP_038426557
chr23	16030940	C	CGGCGGCGGCGGCGGCGGCGGCTGG	1	GGCGGCGGCGGCGGCGGCGGCTGG	inframe_insertion	MODERATE	.	RBMS3	Transcript	XM_038570630	protein_coding	2/19	.	XM_038570630.1:c.119_120insCCAGCCGCCGCCGCCGCCGCCGCC	XP_038426558.1:p.Pro40_Pro41insGlnProProProProProProPro	2073-2074	119-120	40	P/PQPPPPPPP	ccg/ccCCAGCCGCCGCCGCCGCCGCCGCCg	-1	insertion	XP_038426558
chr23	16030940	C	CGGCGGCGGCGGCGGCGGCGGCTGG	1	GGCGGCGGCGGCGGCGGCGGCTGG	inframe_insertion	MODERATE	.	RBMS3	Transcript	XM_038570631	protein_coding	2/18	.	XM_038570631.1:c.119_120insCCAGCCGCCGCCGCCGCCGCCGCC	XP_038426559.1:p.Pro40_Pro41insGlnProProProProProProPro	2076-2077	119-120	40	P/PQPPPPPPP	ccg/ccCCAGCCGCCGCCGCCGCCGCCGCCg	-1	insertion	XP_038426559
chr23	16030940	C	CGGCGGCGGCGGCGGCGGCGGCTGG	1	GGCGGCGGCGGCGGCGGCGGCTGG	inframe_insertion	MODERATE	.	RBMS3	Transcript	XM_038570633	protein_coding	2/18	.	XM_038570633.1:c.119_120insCCAGCCGCCGCCGCCGCCGCCGCC	XP_038426561.1:p.Pro40_Pro41insGlnProProProProProProPro	2069-2070	119-120	40	P/PQPPPPPPP	ccg/ccCCAGCCGCCGCCGCCGCCGCCGCCg	-1	insertion	XP_038426561
chr23	16030940	C	CGGCGGCGGCGGCGGCGGCGGCTGG	1	GGCGGCGGCGGCGGCGGCGGCTGG	inframe_insertion	MODERATE	.	RBMS3	Transcript	XM_038570634	protein_coding	2/18	.	XM_038570634.1:c.119_120insCCAGCCGCCGCCGCCGCCGCCGCC	XP_038426562.1:p.Pro40_Pro41insGlnProProProProProProPro	2069-2070	119-120	40	P/PQPPPPPPP	ccg/ccCCAGCCGCCGCCGCCGCCGCCGCCg	-1	insertion	XP_038426562
chr23	16030940	C	CGGCGGCGGCGGCGGCGGCGGCTGG	1	GGCGGCGGCGGCGGCGGCGGCTGG	inframe_insertion	MODERATE	.	RBMS3	Transcript	XM_038570635	protein_coding	2/17	.	XM_038570635.1:c.119_120insCCAGCCGCCGCCGCCGCCGCCGCC	XP_038426563.1:p.Pro40_Pro41insGlnProProProProProProPro	2072-2073	119-120	40	P/PQPPPPPPP	ccg/ccCCAGCCGCCGCCGCCGCCGCCGCCg	-1	insertion	XP_038426563
chr23	16030940	C	CGGCGGCGGCGGCGGCGGCGGCTGG	1	GGCGGCGGCGGCGGCGGCGGCTGG	inframe_insertion	MODERATE	.	RBMS3	Transcript	XM_038570636	protein_coding	2/18	.	XM_038570636.1:c.119_120insCCAGCCGCCGCCGCCGCCGCCGCC	XP_038426564.1:p.Pro40_Pro41insGlnProProProProProProPro	2076-2077	119-120	40	P/PQPPPPPPP	ccg/ccCCAGCCGCCGCCGCCGCCGCCGCCg	-1	insertion	XP_038426564
chr23	16030940	C	CGGCGGCGGCGGCGGCGGCGGCTGG	1	GGCGGCGGCGGCGGCGGCGGCTGG	inframe_insertion	MODERATE	.	RBMS3	Transcript	XM_038570637	protein_coding	2/16	.	XM_038570637.1:c.119_120insCCAGCCGCCGCCGCCGCCGCCGCC	XP_038426565.1:p.Pro40_Pro41insGlnProProProProProProPro	2074-2075	119-120	40	P/PQPPPPPPP	ccg/ccCCAGCCGCCGCCGCCGCCGCCGCCg	-1	insertion	XP_038426565
chr23	16030940	C	CGGCGGCGGCGGCGGCGGCGGCTGG	1	GGCGGCGGCGGCGGCGGCGGCTGG	inframe_insertion	MODERATE	.	RBMS3	Transcript	XM_038570648	protein_coding	2/17	.	XM_038570648.1:c.119_120insCCAGCCGCCGCCGCCGCCGCCGCC	XP_038426576.1:p.Pro40_Pro41insGlnProProProProProProPro	2072-2073	119-120	40	P/PQPPPPPPP	ccg/ccCCAGCCGCCGCCGCCGCCGCCGCCg	-1	insertion	XP_038426576
chr23	35346429	C	T	1	T	missense_variant	MODERATE	.	FAIM	Transcript	XM_038571023	protein_coding	1/6	.	XM_038571023.1:c.4C>T	XP_038426951.1:p.Pro2Ser	158	4	2	P/S	Ccc/Tcc	1	SNV	XP_038426951
chr23	35346429	C	T	1	T	missense_variant	MODERATE	.	FAIM	Transcript	XM_038571027	protein_coding	1/6	.	XM_038571027.1:c.4C>T	XP_038426955.1:p.Pro2Ser	166	4	2	P/S	Ccc/Tcc	1	SNV	XP_038426955
chr23	35346429	C	T	1	T	missense_variant	MODERATE	.	FAIM	Transcript	XM_038571028	protein_coding	1/6	.	XM_038571028.1:c.4C>T	XP_038426956.1:p.Pro2Ser	166	4	2	P/S	Ccc/Tcc	1	SNV	XP_038426956
chr23	35346429	C	T	1	T	missense_variant	MODERATE	.	FAIM	Transcript	XM_038571029	protein_coding	1/6	.	XM_038571029.1:c.4C>T	XP_038426957.1:p.Pro2Ser	165	4	2	P/S	Ccc/Tcc	1	SNV	XP_038426957
chr24	13163835	C	CGGAGGGAGGCGGCGGGACCGGGCGGGGGGGCGG	1	GGAGGGAGGCGGCGGGACCGGGCGGGGGGGCGG	inframe_insertion	MODERATE	.	LOC119865624	Transcript	XM_038571631	protein_coding	2/2	.	XM_038571631.1:c.396_397insAGGCGGCGGGACCGGGCGGGGGGGCGGGGAGGG	XP_038427559.1:p.Gly132_Pro133insArgArgArgAspArgAlaGlyGlyArgGlyGly	913-914	390-391	130-131	-/GGRRRDRAGGR	-/GGAGGGAGGCGGCGGGACCGGGCGGGGGGGCGG	1	insertion	XP_038427559
chr24	18668794	T	G	1	G	missense_variant	MODERATE	.	MRPS26	Transcript	XM_038571365	protein_coding	3/4	.	XM_038571365.1:c.457A>C	XP_038427293.1:p.Lys153Gln	548	457	153	K/Q	Aag/Cag	-1	SNV	XP_038427293
chr24	24553083	C	T	1	T	missense_variant	MODERATE	.	MYH7B	Transcript	XM_038572080	protein_coding	39/43	.	XM_038572080.1:c.5392C>T	XP_038428008.1:p.Arg1798Trp	5719	5392	1798	R/W	Cgg/Tgg	1	SNV	XP_038428008
chr24	24553083	C	T	1	T	missense_variant	MODERATE	.	MYH7B	Transcript	XM_038572081	protein_coding	39/43	.	XM_038572081.1:c.5392C>T	XP_038428009.1:p.Arg1798Trp	5644	5392	1798	R/W	Cgg/Tgg	1	SNV	XP_038428009
chr24	24553083	C	T	1	T	missense_variant	MODERATE	.	MYH7B	Transcript	XM_038572082	protein_coding	38/42	.	XM_038572082.1:c.5392C>T	XP_038428010.1:p.Arg1798Trp	5563	5392	1798	R/W	Cgg/Tgg	1	SNV	XP_038428010
chr24	24553083	C	T	1	T	missense_variant	MODERATE	.	MYH7B	Transcript	XM_038572083	protein_coding	36/40	.	XM_038572083.1:c.5092C>T	XP_038428011.1:p.Arg1698Trp	5418	5092	1698	R/W	Cgg/Tgg	1	SNV	XP_038428011
chr24	24553083	C	T	1	T	missense_variant	MODERATE	.	MYH7B	Transcript	XM_038572084	protein_coding	35/39	.	XM_038572084.1:c.4903C>T	XP_038428012.1:p.Arg1635Trp	5103	4903	1635	R/W	Cgg/Tgg	1	SNV	XP_038428012
chr24	24553083	C	T	1	T	missense_variant	MODERATE	.	MYH7B	Transcript	XM_038572085	protein_coding	35/39	.	XM_038572085.1:c.4903C>T	XP_038428013.1:p.Arg1635Trp	5137	4903	1635	R/W	Cgg/Tgg	1	SNV	XP_038428013
chr24	24553083	C	T	1	T	missense_variant	MODERATE	.	MYH7B	Transcript	XM_038572086	protein_coding	34/38	.	XM_038572086.1:c.4705C>T	XP_038428014.1:p.Arg1569Trp	5012	4705	1569	R/W	Cgg/Tgg	1	SNV	XP_038428014
chr24	24553083	C	T	1	T	missense_variant	MODERATE	.	MYH7B	Transcript	XM_038572087	protein_coding	30/34	.	XM_038572087.1:c.4579C>T	XP_038428015.1:p.Arg1527Trp	5290	4579	1527	R/W	Cgg/Tgg	1	SNV	XP_038428015
chr24	24553083	C	T	1	T	missense_variant	MODERATE	.	MYH7B	Transcript	XM_038572088	protein_coding	30/34	.	XM_038572088.1:c.4486C>T	XP_038428016.1:p.Arg1496Trp	4656	4486	1496	R/W	Cgg/Tgg	1	SNV	XP_038428016
chr25	18645834	C	T	1	T	missense_variant	MODERATE	.	CENPJ	Transcript	XM_038573547	protein_coding	7/17	.	XM_038573547.1:c.2438C>T	XP_038429475.1:p.Ser813Leu	2641	2438	813	S/L	tCa/tTa	1	SNV	XP_038429475
chr25	18645834	C	T	1	T	missense_variant	MODERATE	.	CENPJ	Transcript	XM_038573548	protein_coding	7/17	.	XM_038573548.1:c.2438C>T	XP_038429476.1:p.Ser813Leu	2702	2438	813	S/L	tCa/tTa	1	SNV	XP_038429476
chr25	18645834	C	T	1	T	missense_variant	MODERATE	.	CENPJ	Transcript	XM_038573549	protein_coding	7/17	.	XM_038573549.1:c.2438C>T	XP_038429477.1:p.Ser813Leu	2663	2438	813	S/L	tCa/tTa	1	SNV	XP_038429477
chr25	18645834	C	T	1	T	missense_variant	MODERATE	.	CENPJ	Transcript	XM_038573550	protein_coding	7/17	.	XM_038573550.1:c.2438C>T	XP_038429478.1:p.Ser813Leu	2724	2438	813	S/L	tCa/tTa	1	SNV	XP_038429478
chr25	18645834	C	T	1	T	missense_variant	MODERATE	.	CENPJ	Transcript	XM_038573551	protein_coding	7/17	.	XM_038573551.1:c.2438C>T	XP_038429479.1:p.Ser813Leu	2641	2438	813	S/L	tCa/tTa	1	SNV	XP_038429479
chr25	18645841	A	C	1	C	missense_variant	MODERATE	.	CENPJ	Transcript	XM_038573547	protein_coding	7/17	.	XM_038573547.1:c.2445A>C	XP_038429475.1:p.Lys815Asn	2648	2445	815	K/N	aaA/aaC	1	SNV	XP_038429475
chr25	18645841	A	C	1	C	missense_variant	MODERATE	.	CENPJ	Transcript	XM_038573548	protein_coding	7/17	.	XM_038573548.1:c.2445A>C	XP_038429476.1:p.Lys815Asn	2709	2445	815	K/N	aaA/aaC	1	SNV	XP_038429476
chr25	18645841	A	C	1	C	missense_variant	MODERATE	.	CENPJ	Transcript	XM_038573549	protein_coding	7/17	.	XM_038573549.1:c.2445A>C	XP_038429477.1:p.Lys815Asn	2670	2445	815	K/N	aaA/aaC	1	SNV	XP_038429477
chr25	18645841	A	C	1	C	missense_variant	MODERATE	.	CENPJ	Transcript	XM_038573550	protein_coding	7/17	.	XM_038573550.1:c.2445A>C	XP_038429478.1:p.Lys815Asn	2731	2445	815	K/N	aaA/aaC	1	SNV	XP_038429478
chr25	18645841	A	C	1	C	missense_variant	MODERATE	.	CENPJ	Transcript	XM_038573551	protein_coding	7/17	.	XM_038573551.1:c.2445A>C	XP_038429479.1:p.Lys815Asn	2648	2445	815	K/N	aaA/aaC	1	SNV	XP_038429479
chr25	18645849	C	T	1	T	missense_variant	MODERATE	.	CENPJ	Transcript	XM_038573547	protein_coding	7/17	.	XM_038573547.1:c.2453C>T	XP_038429475.1:p.Ala818Val	2656	2453	818	A/V	gCt/gTt	1	SNV	XP_038429475
chr25	18645849	C	T	1	T	missense_variant	MODERATE	.	CENPJ	Transcript	XM_038573548	protein_coding	7/17	.	XM_038573548.1:c.2453C>T	XP_038429476.1:p.Ala818Val	2717	2453	818	A/V	gCt/gTt	1	SNV	XP_038429476
chr25	18645849	C	T	1	T	missense_variant	MODERATE	.	CENPJ	Transcript	XM_038573549	protein_coding	7/17	.	XM_038573549.1:c.2453C>T	XP_038429477.1:p.Ala818Val	2678	2453	818	A/V	gCt/gTt	1	SNV	XP_038429477
chr25	18645849	C	T	1	T	missense_variant	MODERATE	.	CENPJ	Transcript	XM_038573550	protein_coding	7/17	.	XM_038573550.1:c.2453C>T	XP_038429478.1:p.Ala818Val	2739	2453	818	A/V	gCt/gTt	1	SNV	XP_038429478
chr25	18645849	C	T	1	T	missense_variant	MODERATE	.	CENPJ	Transcript	XM_038573551	protein_coding	7/17	.	XM_038573551.1:c.2453C>T	XP_038429479.1:p.Ala818Val	2656	2453	818	A/V	gCt/gTt	1	SNV	XP_038429479
chr25	18645866	G	T	1	T	missense_variant	MODERATE	.	CENPJ	Transcript	XM_038573547	protein_coding	7/17	.	XM_038573547.1:c.2470G>T	XP_038429475.1:p.Ala824Ser	2673	2470	824	A/S	Gcc/Tcc	1	SNV	XP_038429475
chr25	18645866	G	T	1	T	missense_variant	MODERATE	.	CENPJ	Transcript	XM_038573548	protein_coding	7/17	.	XM_038573548.1:c.2470G>T	XP_038429476.1:p.Ala824Ser	2734	2470	824	A/S	Gcc/Tcc	1	SNV	XP_038429476
chr25	18645866	G	T	1	T	missense_variant	MODERATE	.	CENPJ	Transcript	XM_038573549	protein_coding	7/17	.	XM_038573549.1:c.2470G>T	XP_038429477.1:p.Ala824Ser	2695	2470	824	A/S	Gcc/Tcc	1	SNV	XP_038429477
chr25	18645866	G	T	1	T	missense_variant	MODERATE	.	CENPJ	Transcript	XM_038573550	protein_coding	7/17	.	XM_038573550.1:c.2470G>T	XP_038429478.1:p.Ala824Ser	2756	2470	824	A/S	Gcc/Tcc	1	SNV	XP_038429478
chr25	18645866	G	T	1	T	missense_variant	MODERATE	.	CENPJ	Transcript	XM_038573551	protein_coding	7/17	.	XM_038573551.1:c.2470G>T	XP_038429479.1:p.Ala824Ser	2673	2470	824	A/S	Gcc/Tcc	1	SNV	XP_038429479
chr25	18645869	G	A	1	A	missense_variant	MODERATE	.	CENPJ	Transcript	XM_038573547	protein_coding	7/17	.	XM_038573547.1:c.2473G>A	XP_038429475.1:p.Val825Ile	2676	2473	825	V/I	Gtt/Att	1	SNV	XP_038429475
chr25	18645869	G	A	1	A	missense_variant	MODERATE	.	CENPJ	Transcript	XM_038573548	protein_coding	7/17	.	XM_038573548.1:c.2473G>A	XP_038429476.1:p.Val825Ile	2737	2473	825	V/I	Gtt/Att	1	SNV	XP_038429476
chr25	18645869	G	A	1	A	missense_variant	MODERATE	.	CENPJ	Transcript	XM_038573549	protein_coding	7/17	.	XM_038573549.1:c.2473G>A	XP_038429477.1:p.Val825Ile	2698	2473	825	V/I	Gtt/Att	1	SNV	XP_038429477
chr25	18645869	G	A	1	A	missense_variant	MODERATE	.	CENPJ	Transcript	XM_038573550	protein_coding	7/17	.	XM_038573550.1:c.2473G>A	XP_038429478.1:p.Val825Ile	2759	2473	825	V/I	Gtt/Att	1	SNV	XP_038429478
chr25	18645869	G	A	1	A	missense_variant	MODERATE	.	CENPJ	Transcript	XM_038573551	protein_coding	7/17	.	XM_038573551.1:c.2473G>A	XP_038429479.1:p.Val825Ile	2676	2473	825	V/I	Gtt/Att	1	SNV	XP_038429479
chr25	18645870	T	C	1	C	missense_variant	MODERATE	.	CENPJ	Transcript	XM_038573547	protein_coding	7/17	.	XM_038573547.1:c.2474T>C	XP_038429475.1:p.Val825Ala	2677	2474	825	V/A	gTt/gCt	1	SNV	XP_038429475
chr25	18645870	T	C	1	C	missense_variant	MODERATE	.	CENPJ	Transcript	XM_038573548	protein_coding	7/17	.	XM_038573548.1:c.2474T>C	XP_038429476.1:p.Val825Ala	2738	2474	825	V/A	gTt/gCt	1	SNV	XP_038429476
chr25	18645870	T	C	1	C	missense_variant	MODERATE	.	CENPJ	Transcript	XM_038573549	protein_coding	7/17	.	XM_038573549.1:c.2474T>C	XP_038429477.1:p.Val825Ala	2699	2474	825	V/A	gTt/gCt	1	SNV	XP_038429477
chr25	18645870	T	C	1	C	missense_variant	MODERATE	.	CENPJ	Transcript	XM_038573550	protein_coding	7/17	.	XM_038573550.1:c.2474T>C	XP_038429478.1:p.Val825Ala	2760	2474	825	V/A	gTt/gCt	1	SNV	XP_038429478
chr25	18645870	T	C	1	C	missense_variant	MODERATE	.	CENPJ	Transcript	XM_038573551	protein_coding	7/17	.	XM_038573551.1:c.2474T>C	XP_038429479.1:p.Val825Ala	2677	2474	825	V/A	gTt/gCt	1	SNV	XP_038429479
chr25	18645890	G	T	1	T	missense_variant	MODERATE	.	CENPJ	Transcript	XM_038573547	protein_coding	7/17	.	XM_038573547.1:c.2494G>T	XP_038429475.1:p.Ala832Ser	2697	2494	832	A/S	Gcc/Tcc	1	SNV	XP_038429475
chr25	18645890	G	T	1	T	missense_variant	MODERATE	.	CENPJ	Transcript	XM_038573548	protein_coding	7/17	.	XM_038573548.1:c.2494G>T	XP_038429476.1:p.Ala832Ser	2758	2494	832	A/S	Gcc/Tcc	1	SNV	XP_038429476
chr25	18645890	G	T	1	T	missense_variant	MODERATE	.	CENPJ	Transcript	XM_038573549	protein_coding	7/17	.	XM_038573549.1:c.2494G>T	XP_038429477.1:p.Ala832Ser	2719	2494	832	A/S	Gcc/Tcc	1	SNV	XP_038429477
chr25	18645890	G	T	1	T	missense_variant	MODERATE	.	CENPJ	Transcript	XM_038573550	protein_coding	7/17	.	XM_038573550.1:c.2494G>T	XP_038429478.1:p.Ala832Ser	2780	2494	832	A/S	Gcc/Tcc	1	SNV	XP_038429478
chr25	18645890	G	T	1	T	missense_variant	MODERATE	.	CENPJ	Transcript	XM_038573551	protein_coding	7/17	.	XM_038573551.1:c.2494G>T	XP_038429479.1:p.Ala832Ser	2697	2494	832	A/S	Gcc/Tcc	1	SNV	XP_038429479
chr25	18645891	C	G	1	G	missense_variant	MODERATE	.	CENPJ	Transcript	XM_038573547	protein_coding	7/17	.	XM_038573547.1:c.2495C>G	XP_038429475.1:p.Ala832Gly	2698	2495	832	A/G	gCc/gGc	1	SNV	XP_038429475
chr25	18645891	C	G	1	G	missense_variant	MODERATE	.	CENPJ	Transcript	XM_038573548	protein_coding	7/17	.	XM_038573548.1:c.2495C>G	XP_038429476.1:p.Ala832Gly	2759	2495	832	A/G	gCc/gGc	1	SNV	XP_038429476
chr25	18645891	C	G	1	G	missense_variant	MODERATE	.	CENPJ	Transcript	XM_038573549	protein_coding	7/17	.	XM_038573549.1:c.2495C>G	XP_038429477.1:p.Ala832Gly	2720	2495	832	A/G	gCc/gGc	1	SNV	XP_038429477
chr25	18645891	C	G	1	G	missense_variant	MODERATE	.	CENPJ	Transcript	XM_038573550	protein_coding	7/17	.	XM_038573550.1:c.2495C>G	XP_038429478.1:p.Ala832Gly	2781	2495	832	A/G	gCc/gGc	1	SNV	XP_038429478
chr25	18645891	C	G	1	G	missense_variant	MODERATE	.	CENPJ	Transcript	XM_038573551	protein_coding	7/17	.	XM_038573551.1:c.2495C>G	XP_038429479.1:p.Ala832Gly	2698	2495	832	A/G	gCc/gGc	1	SNV	XP_038429479
chr25	18645901	G	T	1	T	missense_variant	MODERATE	.	CENPJ	Transcript	XM_038573547	protein_coding	7/17	.	XM_038573547.1:c.2505G>T	XP_038429475.1:p.Lys835Asn	2708	2505	835	K/N	aaG/aaT	1	SNV	XP_038429475
chr25	18645901	G	T	1	T	missense_variant	MODERATE	.	CENPJ	Transcript	XM_038573548	protein_coding	7/17	.	XM_038573548.1:c.2505G>T	XP_038429476.1:p.Lys835Asn	2769	2505	835	K/N	aaG/aaT	1	SNV	XP_038429476
chr25	18645901	G	T	1	T	missense_variant	MODERATE	.	CENPJ	Transcript	XM_038573549	protein_coding	7/17	.	XM_038573549.1:c.2505G>T	XP_038429477.1:p.Lys835Asn	2730	2505	835	K/N	aaG/aaT	1	SNV	XP_038429477
chr25	18645901	G	T	1	T	missense_variant	MODERATE	.	CENPJ	Transcript	XM_038573550	protein_coding	7/17	.	XM_038573550.1:c.2505G>T	XP_038429478.1:p.Lys835Asn	2791	2505	835	K/N	aaG/aaT	1	SNV	XP_038429478
chr25	18645901	G	T	1	T	missense_variant	MODERATE	.	CENPJ	Transcript	XM_038573551	protein_coding	7/17	.	XM_038573551.1:c.2505G>T	XP_038429479.1:p.Lys835Asn	2708	2505	835	K/N	aaG/aaT	1	SNV	XP_038429479
chr25	18645902	G	A	1	A	missense_variant	MODERATE	.	CENPJ	Transcript	XM_038573547	protein_coding	7/17	.	XM_038573547.1:c.2506G>A	XP_038429475.1:p.Asp836Asn	2709	2506	836	D/N	Gat/Aat	1	SNV	XP_038429475
chr25	18645902	G	A	1	A	missense_variant	MODERATE	.	CENPJ	Transcript	XM_038573548	protein_coding	7/17	.	XM_038573548.1:c.2506G>A	XP_038429476.1:p.Asp836Asn	2770	2506	836	D/N	Gat/Aat	1	SNV	XP_038429476
chr25	18645902	G	A	1	A	missense_variant	MODERATE	.	CENPJ	Transcript	XM_038573549	protein_coding	7/17	.	XM_038573549.1:c.2506G>A	XP_038429477.1:p.Asp836Asn	2731	2506	836	D/N	Gat/Aat	1	SNV	XP_038429477
chr25	18645902	G	A	1	A	missense_variant	MODERATE	.	CENPJ	Transcript	XM_038573550	protein_coding	7/17	.	XM_038573550.1:c.2506G>A	XP_038429478.1:p.Asp836Asn	2792	2506	836	D/N	Gat/Aat	1	SNV	XP_038429478
chr25	18645902	G	A	1	A	missense_variant	MODERATE	.	CENPJ	Transcript	XM_038573551	protein_coding	7/17	.	XM_038573551.1:c.2506G>A	XP_038429479.1:p.Asp836Asn	2709	2506	836	D/N	Gat/Aat	1	SNV	XP_038429479
chr25	18645910	AT	A	1	-	frameshift_variant	HIGH	.	CENPJ	Transcript	XM_038573547	protein_coding	7/17	.	XM_038573547.1:c.2515del	XP_038429475.1:p.Cys839ValfsTer7	2718	2515	839	C/X	Tgt/gt	1	deletion	XP_038429475
chr25	18645910	AT	A	1	-	frameshift_variant	HIGH	.	CENPJ	Transcript	XM_038573548	protein_coding	7/17	.	XM_038573548.1:c.2515del	XP_038429476.1:p.Cys839ValfsTer7	2779	2515	839	C/X	Tgt/gt	1	deletion	XP_038429476
chr25	18645910	AT	A	1	-	frameshift_variant	HIGH	.	CENPJ	Transcript	XM_038573549	protein_coding	7/17	.	XM_038573549.1:c.2515del	XP_038429477.1:p.Cys839ValfsTer7	2740	2515	839	C/X	Tgt/gt	1	deletion	XP_038429477
chr25	18645910	AT	A	1	-	frameshift_variant	HIGH	.	CENPJ	Transcript	XM_038573550	protein_coding	7/17	.	XM_038573550.1:c.2515del	XP_038429478.1:p.Cys839ValfsTer7	2801	2515	839	C/X	Tgt/gt	1	deletion	XP_038429478
chr25	18645910	AT	A	1	-	frameshift_variant	HIGH	.	CENPJ	Transcript	XM_038573551	protein_coding	7/17	.	XM_038573551.1:c.2515del	XP_038429479.1:p.Cys839ValfsTer7	2718	2515	839	C/X	Tgt/gt	1	deletion	XP_038429479
chr25	18645912	GT	G	1	-	frameshift_variant	HIGH	.	CENPJ	Transcript	XM_038573547	protein_coding	7/17	.	XM_038573547.1:c.2517del	XP_038429475.1:p.Cys839TrpfsTer7	2720	2517	839	C/X	tgT/tg	1	deletion	XP_038429475
chr25	18645912	GT	G	1	-	frameshift_variant	HIGH	.	CENPJ	Transcript	XM_038573548	protein_coding	7/17	.	XM_038573548.1:c.2517del	XP_038429476.1:p.Cys839TrpfsTer7	2781	2517	839	C/X	tgT/tg	1	deletion	XP_038429476
chr25	18645912	GT	G	1	-	frameshift_variant	HIGH	.	CENPJ	Transcript	XM_038573549	protein_coding	7/17	.	XM_038573549.1:c.2517del	XP_038429477.1:p.Cys839TrpfsTer7	2742	2517	839	C/X	tgT/tg	1	deletion	XP_038429477
chr25	18645912	GT	G	1	-	frameshift_variant	HIGH	.	CENPJ	Transcript	XM_038573550	protein_coding	7/17	.	XM_038573550.1:c.2517del	XP_038429478.1:p.Cys839TrpfsTer7	2803	2517	839	C/X	tgT/tg	1	deletion	XP_038429478
chr25	18645912	GT	G	1	-	frameshift_variant	HIGH	.	CENPJ	Transcript	XM_038573551	protein_coding	7/17	.	XM_038573551.1:c.2517del	XP_038429479.1:p.Cys839TrpfsTer7	2720	2517	839	C/X	tgT/tg	1	deletion	XP_038429479
chr25	35148125	G	A	1	A	missense_variant	MODERATE	.	PIWIL2	Transcript	XM_038573857	protein_coding	6/23	.	XM_038573857.1:c.730C>T	XP_038429785.1:p.His244Tyr	798	730	244	H/Y	Cat/Tat	-1	SNV	XP_038429785
chr25	35148125	G	A	1	A	missense_variant	MODERATE	.	PIWIL2	Transcript	XM_038573858	protein_coding	6/22	.	XM_038573858.1:c.730C>T	XP_038429786.1:p.His244Tyr	799	730	244	H/Y	Cat/Tat	-1	SNV	XP_038429786
chr25	35148125	G	A	1	A	missense_variant	MODERATE	.	PIWIL2	Transcript	XM_038573859	protein_coding	6/23	.	XM_038573859.1:c.730C>T	XP_038429787.1:p.His244Tyr	914	730	244	H/Y	Cat/Tat	-1	SNV	XP_038429787
chr25	35148125	G	A	1	A	missense_variant	MODERATE	.	PIWIL2	Transcript	XM_038573860	protein_coding	6/21	.	XM_038573860.1:c.730C>T	XP_038429788.1:p.His244Tyr	800	730	244	H/Y	Cat/Tat	-1	SNV	XP_038429788
chr25	35148125	G	A	1	A	missense_variant	MODERATE	.	PIWIL2	Transcript	XM_038573861	protein_coding	6/21	.	XM_038573861.1:c.730C>T	XP_038429789.1:p.His244Tyr	800	730	244	H/Y	Cat/Tat	-1	SNV	XP_038429789
chr25	35289124	T	G	1	G	missense_variant	MODERATE	.	HR	Transcript	XM_038573871	protein_coding	2/20	.	XM_038573871.1:c.422T>G	XP_038429799.1:p.Leu141Trp	510	422	141	L/W	tTg/tGg	1	SNV	XP_038429799
chr25	35289124	T	G	1	G	missense_variant	MODERATE	.	HR	Transcript	XM_038573872	protein_coding	2/20	.	XM_038573872.1:c.422T>G	XP_038429800.1:p.Leu141Trp	510	422	141	L/W	tTg/tGg	1	SNV	XP_038429800
chr25	35289124	T	G	1	G	missense_variant	MODERATE	.	HR	Transcript	XM_038573873	protein_coding	2/19	.	XM_038573873.1:c.422T>G	XP_038429801.1:p.Leu141Trp	531	422	141	L/W	tTg/tGg	1	SNV	XP_038429801
chr25	35289210	A	G	1	G	missense_variant	MODERATE	.	HR	Transcript	XM_038573871	protein_coding	2/20	.	XM_038573871.1:c.508A>G	XP_038429799.1:p.Ser170Gly	596	508	170	S/G	Agc/Ggc	1	SNV	XP_038429799
chr25	35289210	A	G	1	G	missense_variant	MODERATE	.	HR	Transcript	XM_038573872	protein_coding	2/20	.	XM_038573872.1:c.508A>G	XP_038429800.1:p.Ser170Gly	596	508	170	S/G	Agc/Ggc	1	SNV	XP_038429800
chr25	35289210	A	G	1	G	missense_variant	MODERATE	.	HR	Transcript	XM_038573873	protein_coding	2/19	.	XM_038573873.1:c.508A>G	XP_038429801.1:p.Ser170Gly	617	508	170	S/G	Agc/Ggc	1	SNV	XP_038429801
chr25	50822435	G	GCGGGCAGCCAGGGTGCTGGGGT,GCGGGCAGCCAGGATGCAGGGGTCGGGCAGCCAGGGTGCAGAAGTGGGGCAGCCAGGTGCAGGGGT	1,1	CGGGCAGCCAGGGTGCTGGGGT	frameshift_variant	HIGH	.	ANKMY1	Transcript	XM_038574402	protein_coding	17/17	.	XM_038574402.1:c.3007_3008insACCCCAGCACCCTGGCTGCCCG	XP_038430330.1:p.Ala1003AspfsTer34	3125-3126	3007-3008	1003	A/DPSTLAARX	gcc/gACCCCAGCACCCTGGCTGCCCGcc	-1	insertion	XP_038430330
chr25	50822435	G	GCGGGCAGCCAGGGTGCTGGGGT,GCGGGCAGCCAGGATGCAGGGGTCGGGCAGCCAGGGTGCAGAAGTGGGGCAGCCAGGTGCAGGGGT	1,1	CGGGCAGCCAGGATGCAGGGGTCGGGCAGCCAGGGTGCAGAAGTGGGGCAGCCAGGTGCAGGGGT	frameshift_variant	HIGH	.	ANKMY1	Transcript	XM_038574402	protein_coding	17/17	.	XM_038574402.1:c.3007_3008insACCCCTGCACCTGGCTGCCCCACTTCTGCACCCTGGCTGCCCGACCCCTGCATCCTGGCTGCCCG	XP_038430330.1:p.Ala1003AspfsTer255	3125-3126	3007-3008	1003	A/DPCTWLPHFCTLAARPLHPGCPX	gcc/gACCCCTGCACCTGGCTGCCCCACTTCTGCACCCTGGCTGCCCGACCCCTGCATCCTGGCTGCCCGcc	-1	insertion	XP_038430330
chr25	51073426	G	T	1	T	missense_variant	MODERATE	.	CROCC2	Transcript	XM_038573039	protein_coding	11/33	.	XM_038573039.1:c.1388G>T	XP_038428967.1:p.Arg463Leu	2409	1388	463	R/L	cGc/cTc	1	SNV	XP_038428967
chr25	51483278	G	A	1	A	missense_variant	MODERATE	.	FARP2	Transcript	XM_038574448	protein_coding	29/29	.	XM_038574448.1:c.3145G>A	XP_038430376.1:p.Glu1049Lys	3423	3145	1049	E/K	Gag/Aag	1	SNV	XP_038430376
chr25	51483278	G	A	1	A	missense_variant	MODERATE	.	FARP2	Transcript	XM_038574449	protein_coding	29/29	.	XM_038574449.1:c.3145G>A	XP_038430377.1:p.Glu1049Lys	3853	3145	1049	E/K	Gag/Aag	1	SNV	XP_038430377
chr25	51483278	G	A	1	A	missense_variant	MODERATE	.	FARP2	Transcript	XM_038574450	protein_coding	28/28	.	XM_038574450.1:c.3145G>A	XP_038430378.1:p.Glu1049Lys	3232	3145	1049	E/K	Gag/Aag	1	SNV	XP_038430378
chr25	51483278	G	A	1	A	missense_variant	MODERATE	.	FARP2	Transcript	XM_038574451	protein_coding	28/28	.	XM_038574451.1:c.3145G>A	XP_038430379.1:p.Glu1049Lys	3248	3145	1049	E/K	Gag/Aag	1	SNV	XP_038430379
chr25	51483278	G	A	1	A	missense_variant	MODERATE	.	FARP2	Transcript	XM_038574452	protein_coding	29/29	.	XM_038574452.1:c.3139G>A	XP_038430380.1:p.Glu1047Lys	3417	3139	1047	E/K	Gag/Aag	1	SNV	XP_038430380
chr25	51483278	G	A	1	A	missense_variant	MODERATE	.	FARP2	Transcript	XM_038574453	protein_coding	28/28	.	XM_038574453.1:c.3124G>A	XP_038430381.1:p.Glu1042Lys	3402	3124	1042	E/K	Gag/Aag	1	SNV	XP_038430381
chr25	51483278	G	A	1	A	missense_variant	MODERATE	.	FARP2	Transcript	XM_038574454	protein_coding	26/26	.	XM_038574454.1:c.2965G>A	XP_038430382.1:p.Glu989Lys	3243	2965	989	E/K	Gag/Aag	1	SNV	XP_038430382
chr25	51483278	G	A	1	A	missense_variant	MODERATE	.	FARP2	Transcript	XM_038574455	protein_coding	27/27	.	XM_038574455.1:c.2932G>A	XP_038430383.1:p.Glu978Lys	3210	2932	978	E/K	Gag/Aag	1	SNV	XP_038430383
chr25	51483278	G	A	1	A	missense_variant	MODERATE	.	FARP2	Transcript	XM_038574456	protein_coding	28/28	.	XM_038574456.1:c.2821G>A	XP_038430384.1:p.Glu941Lys	3074	2821	941	E/K	Gag/Aag	1	SNV	XP_038430384
chr26	38247	G	GGCTCTTGAGGCCACCAGGGCAGAGGGAGGGAGGTGGTGGATTCCTGGACAAGGACAGTGAAGAGGTGGTTACCACCCGTTGGCGAACCTCTCTGGGGAAGTTCCA	2	GCTCTTGAGGCCACCAGGGCAGAGGGAGGGAGGTGGTGGATTCCTGGACAAGGACAGTGAAGAGGTGGTTACCACCCGTTGGCGAACCTCTCTGGGGAAGTTCCA	inframe_insertion	MODERATE	.	ANHX	Transcript	XM_038574538	protein_coding	4/10	.	XM_038574538.1:c.420_421insTGGAACTTCCCCAGAGAGGTTCGCCAACGGGTGGTAACCACCTCTTCACTGTCCTTGTCCAGGAATCCACCACCTCCCTCCCTCTGCCCTGGTGGCCTCAAGAGC	XP_038430466.1:p.Ser140_Arg141insTrpAsnPheProArgGluValArgGlnArgValValThrThrSerSerLeuSerLeuSerArgAsnProProProProSerLeuCysProGlyGlyLeuLysSer	537-538	420-421	140-141	-/WNFPREVRQRVVTTSSLSLSRNPPPPSLCPGGLKS	-/TGGAACTTCCCCAGAGAGGTTCGCCAACGGGTGGTAACCACCTCTTCACTGTCCTTGTCCAGGAATCCACCACCTCCCTCCCTCTGCCCTGGTGGCCTCAAGAGC	-1	insertion	XP_038430466
chr26	38247	G	GGCTCTTGAGGCCACCAGGGCAGAGGGAGGGAGGTGGTGGATTCCTGGACAAGGACAGTGAAGAGGTGGTTACCACCCGTTGGCGAACCTCTCTGGGGAAGTTCCA	2	GCTCTTGAGGCCACCAGGGCAGAGGGAGGGAGGTGGTGGATTCCTGGACAAGGACAGTGAAGAGGTGGTTACCACCCGTTGGCGAACCTCTCTGGGGAAGTTCCA	inframe_insertion	MODERATE	.	ANHX	Transcript	XM_038574539	protein_coding	4/11	.	XM_038574539.1:c.420_421insTGGAACTTCCCCAGAGAGGTTCGCCAACGGGTGGTAACCACCTCTTCACTGTCCTTGTCCAGGAATCCACCACCTCCCTCCCTCTGCCCTGGTGGCCTCAAGAGC	XP_038430467.1:p.Ser140_Arg141insTrpAsnPheProArgGluValArgGlnArgValValThrThrSerSerLeuSerLeuSerArgAsnProProProProSerLeuCysProGlyGlyLeuLysSer	537-538	420-421	140-141	-/WNFPREVRQRVVTTSSLSLSRNPPPPSLCPGGLKS	-/TGGAACTTCCCCAGAGAGGTTCGCCAACGGGTGGTAACCACCTCTTCACTGTCCTTGTCCAGGAATCCACCACCTCCCTCCCTCTGCCCTGGTGGCCTCAAGAGC	-1	insertion	XP_038430467
chr26	38247	G	GGCTCTTGAGGCCACCAGGGCAGAGGGAGGGAGGTGGTGGATTCCTGGACAAGGACAGTGAAGAGGTGGTTACCACCCGTTGGCGAACCTCTCTGGGGAAGTTCCA	2	GCTCTTGAGGCCACCAGGGCAGAGGGAGGGAGGTGGTGGATTCCTGGACAAGGACAGTGAAGAGGTGGTTACCACCCGTTGGCGAACCTCTCTGGGGAAGTTCCA	inframe_insertion	MODERATE	.	ANHX	Transcript	XM_038574540	protein_coding	4/8	.	XM_038574540.1:c.420_421insTGGAACTTCCCCAGAGAGGTTCGCCAACGGGTGGTAACCACCTCTTCACTGTCCTTGTCCAGGAATCCACCACCTCCCTCCCTCTGCCCTGGTGGCCTCAAGAGC	XP_038430468.1:p.Ser140_Arg141insTrpAsnPheProArgGluValArgGlnArgValValThrThrSerSerLeuSerLeuSerArgAsnProProProProSerLeuCysProGlyGlyLeuLysSer	537-538	420-421	140-141	-/WNFPREVRQRVVTTSSLSLSRNPPPPSLCPGGLKS	-/TGGAACTTCCCCAGAGAGGTTCGCCAACGGGTGGTAACCACCTCTTCACTGTCCTTGTCCAGGAATCCACCACCTCCCTCCCTCTGCCCTGGTGGCCTCAAGAGC	-1	insertion	XP_038430468
chr27	602755	A	C	1	C	missense_variant	MODERATE	.	MICAL3	Transcript	XM_038576205	protein_coding	33/42	.	XM_038576205.1:c.4072A>C	XP_038432133.1:p.Thr1358Pro	4330	4072	1358	T/P	Acc/Ccc	1	SNV	XP_038432133
chr27	602755	A	C	1	C	missense_variant	MODERATE	.	MICAL3	Transcript	XM_038576206	protein_coding	34/43	.	XM_038576206.1:c.4072A>C	XP_038432134.1:p.Thr1358Pro	4446	4072	1358	T/P	Acc/Ccc	1	SNV	XP_038432134
chr27	602755	A	C	1	C	missense_variant	MODERATE	.	MICAL3	Transcript	XM_038576207	protein_coding	32/41	.	XM_038576207.1:c.4072A>C	XP_038432135.1:p.Thr1358Pro	4251	4072	1358	T/P	Acc/Ccc	1	SNV	XP_038432135
chr27	602755	A	C	1	C	missense_variant	MODERATE	.	MICAL3	Transcript	XM_038576208	protein_coding	33/42	.	XM_038576208.1:c.4069A>C	XP_038432136.1:p.Thr1357Pro	4327	4069	1357	T/P	Acc/Ccc	1	SNV	XP_038432136
chr27	602755	A	C	1	C	missense_variant	MODERATE	.	MICAL3	Transcript	XM_038576209	protein_coding	33/42	.	XM_038576209.1:c.4072A>C	XP_038432137.1:p.Thr1358Pro	4330	4072	1358	T/P	Acc/Ccc	1	SNV	XP_038432137
chr27	602755	A	C	1	C	missense_variant	MODERATE	.	MICAL3	Transcript	XM_038576210	protein_coding	33/41	.	XM_038576210.1:c.4072A>C	XP_038432138.1:p.Thr1358Pro	4330	4072	1358	T/P	Acc/Ccc	1	SNV	XP_038432138
chr27	602755	A	C	1	C	missense_variant	MODERATE	.	MICAL3	Transcript	XM_038576211	protein_coding	32/41	.	XM_038576211.1:c.4009A>C	XP_038432139.1:p.Thr1337Pro	4267	4009	1337	T/P	Acc/Ccc	1	SNV	XP_038432139
chr27	602755	A	C	1	C	missense_variant	MODERATE	.	MICAL3	Transcript	XM_038576212	protein_coding	33/41	.	XM_038576212.1:c.4072A>C	XP_038432140.1:p.Thr1358Pro	4330	4072	1358	T/P	Acc/Ccc	1	SNV	XP_038432140
chr27	602755	A	C	1	C	missense_variant	MODERATE	.	MICAL3	Transcript	XM_038576213	protein_coding	32/41	.	XM_038576213.1:c.3982A>C	XP_038432141.1:p.Thr1328Pro	4240	3982	1328	T/P	Acc/Ccc	1	SNV	XP_038432141
chr27	602755	A	C	1	C	missense_variant	MODERATE	.	MICAL3	Transcript	XM_038576214	protein_coding	32/41	.	XM_038576214.1:c.3964A>C	XP_038432142.1:p.Thr1322Pro	4222	3964	1322	T/P	Acc/Ccc	1	SNV	XP_038432142
chr27	602755	A	C	1	C	missense_variant	MODERATE	.	MICAL3	Transcript	XM_038576215	protein_coding	33/40	.	XM_038576215.1:c.4072A>C	XP_038432143.1:p.Thr1358Pro	4330	4072	1358	T/P	Acc/Ccc	1	SNV	XP_038432143
chr27	602755	A	C	1	C	missense_variant	MODERATE	.	MICAL3	Transcript	XM_038576216	protein_coding	33/39	.	XM_038576216.1:c.4072A>C	XP_038432144.1:p.Thr1358Pro	4330	4072	1358	T/P	Acc/Ccc	1	SNV	XP_038432144
chr27	602755	A	C	1	C	missense_variant	MODERATE	.	MICAL3	Transcript	XM_038576217	protein_coding	31/40	.	XM_038576217.1:c.3856A>C	XP_038432145.1:p.Thr1286Pro	4114	3856	1286	T/P	Acc/Ccc	1	SNV	XP_038432145
chr27	602755	A	C	1	C	missense_variant	MODERATE	.	MICAL3	Transcript	XM_038576218	protein_coding	31/40	.	XM_038576218.1:c.3844A>C	XP_038432146.1:p.Thr1282Pro	4102	3844	1282	T/P	Acc/Ccc	1	SNV	XP_038432146
chr27	602755	A	C	1	C	missense_variant	MODERATE	.	MICAL3	Transcript	XM_038576219	protein_coding	30/39	.	XM_038576219.1:c.3781A>C	XP_038432147.1:p.Thr1261Pro	4039	3781	1261	T/P	Acc/Ccc	1	SNV	XP_038432147
chr27	602755	A	C	1	C	missense_variant	MODERATE	.	MICAL3	Transcript	XM_038576220	protein_coding	30/39	.	XM_038576220.1:c.3757A>C	XP_038432148.1:p.Thr1253Pro	4015	3757	1253	T/P	Acc/Ccc	1	SNV	XP_038432148
chr27	602755	A	C	1	C	missense_variant	MODERATE	.	MICAL3	Transcript	XM_038576221	protein_coding	29/38	.	XM_038576221.1:c.3700A>C	XP_038432149.1:p.Thr1234Pro	3958	3700	1234	T/P	Acc/Ccc	1	SNV	XP_038432149
chr27	602755	A	C	1	C	missense_variant	MODERATE	.	MICAL3	Transcript	XM_038576222	protein_coding	33/39	.	XM_038576222.1:c.4072A>C	XP_038432150.1:p.Thr1358Pro	4330	4072	1358	T/P	Acc/Ccc	1	SNV	XP_038432150
chr27	602755	A	C	1	C	missense_variant	MODERATE	.	MICAL3	Transcript	XM_038576223	protein_coding	28/37	.	XM_038576223.1:c.3616A>C	XP_038432151.1:p.Thr1206Pro	3874	3616	1206	T/P	Acc/Ccc	1	SNV	XP_038432151
chr27	602755	A	C	1	C	missense_variant	MODERATE	.	MICAL3	Transcript	XM_038576224	protein_coding	26/35	.	XM_038576224.1:c.3463A>C	XP_038432152.1:p.Thr1155Pro	3721	3463	1155	T/P	Acc/Ccc	1	SNV	XP_038432152
chr27	602755	A	C	1	C	missense_variant	MODERATE	.	MICAL3	Transcript	XM_038576225	protein_coding	26/33	.	XM_038576225.1:c.3463A>C	XP_038432153.1:p.Thr1155Pro	3721	3463	1155	T/P	Acc/Ccc	1	SNV	XP_038432153
chr27	4615513	C	T	2	T	missense_variant	MODERATE	.	LOC119877638	Transcript	XM_038576489	protein_coding	1/1	.	XM_038576489.1:c.112G>A	XP_038432417.1:p.Gly38Arg	155	112	38	G/R	Gga/Aga	-1	SNV	XP_038432417
chr27	4615518	C	T	2	T	missense_variant	MODERATE	.	LOC119877638	Transcript	XM_038576489	protein_coding	1/1	.	XM_038576489.1:c.107G>A	XP_038432417.1:p.Arg36Gln	150	107	36	R/Q	cGg/cAg	-1	SNV	XP_038432417
chr27	29255759	G	A	1	A	missense_variant	MODERATE	.	DENND5B	Transcript	XM_038577192	protein_coding	10/24	.	XM_038577192.1:c.2189C>T	XP_038433120.1:p.Ala730Val	2205	2189	730	A/V	gCg/gTg	-1	SNV	XP_038433120
chr27	29255759	G	A	1	A	missense_variant	MODERATE	.	DENND5B	Transcript	XM_038577194	protein_coding	9/23	.	XM_038577194.1:c.2123C>T	XP_038433122.1:p.Ala708Val	2139	2123	708	A/V	gCg/gTg	-1	SNV	XP_038433122
chr27	29255759	G	A	1	A	missense_variant	MODERATE	.	DENND5B	Transcript	XM_038577195	protein_coding	9/23	.	XM_038577195.1:c.2105C>T	XP_038433123.1:p.Ala702Val	2121	2105	702	A/V	gCg/gTg	-1	SNV	XP_038433123
chr27	29255759	G	A	1	A	missense_variant	MODERATE	.	DENND5B	Transcript	XM_038577196	protein_coding	10/23	.	XM_038577196.1:c.2189C>T	XP_038433124.1:p.Ala730Val	2205	2189	730	A/V	gCg/gTg	-1	SNV	XP_038433124
chr27	29255759	G	A	1	A	missense_variant	MODERATE	.	DENND5B	Transcript	XM_038577197	protein_coding	9/22	.	XM_038577197.1:c.2105C>T	XP_038433125.1:p.Ala702Val	2121	2105	702	A/V	gCg/gTg	-1	SNV	XP_038433125
chr27	29255759	G	A	1	A	missense_variant	MODERATE	.	DENND5B	Transcript	XM_038577198	protein_coding	8/21	.	XM_038577198.1:c.2039C>T	XP_038433126.1:p.Ala680Val	2055	2039	680	A/V	gCg/gTg	-1	SNV	XP_038433126
chr27	37318409	C	T	1	T	missense_variant	MODERATE	.	DBX2	Transcript	XM_038577413	protein_coding	2/4	.	XM_038577413.1:c.421G>A	XP_038433341.1:p.Ala141Thr	455	421	141	A/T	Gcc/Acc	-1	SNV	XP_038433341
chr27	37318418	A	G	1	G	missense_variant	MODERATE	.	DBX2	Transcript	XM_038577413	protein_coding	2/4	.	XM_038577413.1:c.412T>C	XP_038433341.1:p.Phe138Leu	446	412	138	F/L	Ttc/Ctc	-1	SNV	XP_038433341
chr27	37318433	A	G	1	G	missense_variant&splice_region_variant	MODERATE	.	DBX2	Transcript	XM_038577413	protein_coding	2/4	.	XM_038577413.1:c.397T>C	XP_038433341.1:p.Ser133Pro	431	397	133	S/P	Tct/Cct	-1	SNV	XP_038433341
chr27	38077009	C	A	1	A	missense_variant	MODERATE	.	ARID2	Transcript	XM_038577417	protein_coding	9/22	.	XM_038577417.1:c.1052C>A	XP_038433345.1:p.Thr351Asn	1203	1052	351	T/N	aCt/aAt	1	SNV	XP_038433345
chr27	38077009	C	A	1	A	missense_variant	MODERATE	.	ARID2	Transcript	XM_038577418	protein_coding	9/21	.	XM_038577418.1:c.1052C>A	XP_038433346.1:p.Thr351Asn	1203	1052	351	T/N	aCt/aAt	1	SNV	XP_038433346
chr28	8105496	T	C	1	C	missense_variant	MODERATE	.	FRA10AC1	Transcript	XM_038578222	protein_coding	2/14	.	XM_038578222.1:c.65A>G	XP_038434150.1:p.Asn22Ser	109	65	22	N/S	aAc/aGc	-1	SNV	XP_038434150
chr28	8105496	T	C	1	C	missense_variant	MODERATE	.	FRA10AC1	Transcript	XM_038578223	protein_coding	3/15	.	XM_038578223.1:c.62A>G	XP_038434151.1:p.Asn21Ser	196	62	21	N/S	aAc/aGc	-1	SNV	XP_038434151
chr28	8105496	T	C	1	C	missense_variant	MODERATE	.	FRA10AC1	Transcript	XM_038578224	protein_coding	2/14	.	XM_038578224.1:c.62A>G	XP_038434152.1:p.Asn21Ser	202	62	21	N/S	aAc/aGc	-1	SNV	XP_038434152
chr28	8105496	T	C	1	C	missense_variant	MODERATE	.	FRA10AC1	Transcript	XM_038578225	protein_coding	2/14	.	XM_038578225.1:c.62A>G	XP_038434153.1:p.Asn21Ser	174	62	21	N/S	aAc/aGc	-1	SNV	XP_038434153
chr28	8105496	T	C	1	C	missense_variant	MODERATE	.	FRA10AC1	Transcript	XM_038578226	protein_coding	2/14	.	XM_038578226.1:c.62A>G	XP_038434154.1:p.Asn21Ser	229	62	21	N/S	aAc/aGc	-1	SNV	XP_038434154
chr28	8105508	A	C	1	C	missense_variant	MODERATE	.	FRA10AC1	Transcript	XM_038578222	protein_coding	2/14	.	XM_038578222.1:c.53T>G	XP_038434150.1:p.Val18Gly	97	53	18	V/G	gTt/gGt	-1	SNV	XP_038434150
chr28	8105508	A	C	1	C	missense_variant	MODERATE	.	FRA10AC1	Transcript	XM_038578223	protein_coding	3/15	.	XM_038578223.1:c.50T>G	XP_038434151.1:p.Val17Gly	184	50	17	V/G	gTt/gGt	-1	SNV	XP_038434151
chr28	8105508	A	C	1	C	missense_variant	MODERATE	.	FRA10AC1	Transcript	XM_038578224	protein_coding	2/14	.	XM_038578224.1:c.50T>G	XP_038434152.1:p.Val17Gly	190	50	17	V/G	gTt/gGt	-1	SNV	XP_038434152
chr28	8105508	A	C	1	C	missense_variant	MODERATE	.	FRA10AC1	Transcript	XM_038578225	protein_coding	2/14	.	XM_038578225.1:c.50T>G	XP_038434153.1:p.Val17Gly	162	50	17	V/G	gTt/gGt	-1	SNV	XP_038434153
chr28	8105508	A	C	1	C	missense_variant	MODERATE	.	FRA10AC1	Transcript	XM_038578226	protein_coding	2/14	.	XM_038578226.1:c.50T>G	XP_038434154.1:p.Val17Gly	217	50	17	V/G	gTt/gGt	-1	SNV	XP_038434154
chr28	8105509	C	A	1	A	missense_variant	MODERATE	.	FRA10AC1	Transcript	XM_038578222	protein_coding	2/14	.	XM_038578222.1:c.52G>T	XP_038434150.1:p.Val18Phe	96	52	18	V/F	Gtt/Ttt	-1	SNV	XP_038434150
chr28	8105509	C	A	1	A	missense_variant	MODERATE	.	FRA10AC1	Transcript	XM_038578223	protein_coding	3/15	.	XM_038578223.1:c.49G>T	XP_038434151.1:p.Val17Phe	183	49	17	V/F	Gtt/Ttt	-1	SNV	XP_038434151
chr28	8105509	C	A	1	A	missense_variant	MODERATE	.	FRA10AC1	Transcript	XM_038578224	protein_coding	2/14	.	XM_038578224.1:c.49G>T	XP_038434152.1:p.Val17Phe	189	49	17	V/F	Gtt/Ttt	-1	SNV	XP_038434152
chr28	8105509	C	A	1	A	missense_variant	MODERATE	.	FRA10AC1	Transcript	XM_038578225	protein_coding	2/14	.	XM_038578225.1:c.49G>T	XP_038434153.1:p.Val17Phe	161	49	17	V/F	Gtt/Ttt	-1	SNV	XP_038434153
chr28	8105509	C	A	1	A	missense_variant	MODERATE	.	FRA10AC1	Transcript	XM_038578226	protein_coding	2/14	.	XM_038578226.1:c.49G>T	XP_038434154.1:p.Val17Phe	216	49	17	V/F	Gtt/Ttt	-1	SNV	XP_038434154
chr28	8105510	T	G	1	G	missense_variant	MODERATE	.	FRA10AC1	Transcript	XM_038578222	protein_coding	2/14	.	XM_038578222.1:c.51A>C	XP_038434150.1:p.Gln17His	95	51	17	Q/H	caA/caC	-1	SNV	XP_038434150
chr28	8105510	T	G	1	G	missense_variant	MODERATE	.	FRA10AC1	Transcript	XM_038578223	protein_coding	3/15	.	XM_038578223.1:c.48A>C	XP_038434151.1:p.Gln16His	182	48	16	Q/H	caA/caC	-1	SNV	XP_038434151
chr28	8105510	T	G	1	G	missense_variant	MODERATE	.	FRA10AC1	Transcript	XM_038578224	protein_coding	2/14	.	XM_038578224.1:c.48A>C	XP_038434152.1:p.Gln16His	188	48	16	Q/H	caA/caC	-1	SNV	XP_038434152
chr28	8105510	T	G	1	G	missense_variant	MODERATE	.	FRA10AC1	Transcript	XM_038578225	protein_coding	2/14	.	XM_038578225.1:c.48A>C	XP_038434153.1:p.Gln16His	160	48	16	Q/H	caA/caC	-1	SNV	XP_038434153
chr28	8105510	T	G	1	G	missense_variant	MODERATE	.	FRA10AC1	Transcript	XM_038578226	protein_coding	2/14	.	XM_038578226.1:c.48A>C	XP_038434154.1:p.Gln16His	215	48	16	Q/H	caA/caC	-1	SNV	XP_038434154
chr28	12953856	G	A	1	A	missense_variant	MODERATE	.	DNMBP	Transcript	XM_038578505	protein_coding	11/17	.	XM_038578505.1:c.3086C>T	XP_038434433.1:p.Ala1029Val	3194	3086	1029	A/V	gCa/gTa	-1	SNV	XP_038434433
chr28	12953856	G	A	1	A	missense_variant	MODERATE	.	DNMBP	Transcript	XM_038578506	protein_coding	8/14	.	XM_038578506.1:c.2003C>T	XP_038434434.1:p.Ala668Val	2154	2003	668	A/V	gCa/gTa	-1	SNV	XP_038434434
chr28	12953856	G	A	1	A	missense_variant	MODERATE	.	DNMBP	Transcript	XM_038578507	protein_coding	8/14	.	XM_038578507.1:c.803C>T	XP_038434435.1:p.Ala268Val	830	803	268	A/V	gCa/gTa	-1	SNV	XP_038434435
chr28	13872365	C	G	1	G	missense_variant	MODERATE	.	LOC119866551	Transcript	XM_038579230	protein_coding	1/1	.	XM_038579230.1:c.1053G>C	XP_038435158.1:p.Gln351His	1053	1053	351	Q/H	caG/caC	-1	SNV	XP_038435158
chr28	26148991	A	G	1	G	missense_variant	MODERATE	.	ATRNL1	Transcript	XM_038578888	protein_coding	5/29	.	XM_038578888.1:c.676A>G	XP_038434816.1:p.Ile226Val	676	676	226	I/V	Att/Gtt	1	SNV	XP_038434816
chr29	6532152	C	CT	1	T	frameshift_variant	HIGH	.	RP1	Transcript	NM_001003040	protein_coding	3/3	.	NM_001003040.1:c.4942dup	NP_001003040.1:p.Ser1648PhefsTer13	4934-4935	4934-4935	1645	S/SX	tct/tcTt	1	insertion	NP_001003040
chr30	215402	T	C	1	C	missense_variant	MODERATE	.	OR4K6	Transcript	XM_038581098	protein_coding	1/1	.	XM_038581098.1:c.785T>C	XP_038437026.1:p.Phe262Ser	785	785	262	F/S	tTc/tCc	1	SNV	XP_038437026
chr30	9197944	T	C	1	C	missense_variant	MODERATE	.	SPTBN5	Transcript	XM_038580144	protein_coding	22/69	.	XM_038580144.1:c.4325A>G	XP_038436072.1:p.Glu1442Gly	4325	4325	1442	E/G	gAg/gGg	-1	SNV	XP_038436072
chr30	22160821	A	C	1	C	missense_variant	MODERATE	.	ZNF280D	Transcript	XM_038580502	protein_coding	15/22	.	XM_038580502.1:c.1585T>G	XP_038436430.1:p.Ser529Ala	1769	1585	529	S/A	Tct/Gct	-1	SNV	XP_038436430
chr30	22160821	A	C	1	C	missense_variant	MODERATE	.	ZNF280D	Transcript	XM_038580503	protein_coding	16/23	.	XM_038580503.1:c.1585T>G	XP_038436431.1:p.Ser529Ala	2555	1585	529	S/A	Tct/Gct	-1	SNV	XP_038436431
chr30	22160821	A	C	1	C	missense_variant	MODERATE	.	ZNF280D	Transcript	XM_038580504	protein_coding	15/22	.	XM_038580504.1:c.1585T>G	XP_038436432.1:p.Ser529Ala	1759	1585	529	S/A	Tct/Gct	-1	SNV	XP_038436432
chr30	22160821	A	C	1	C	missense_variant	MODERATE	.	ZNF280D	Transcript	XM_038580505	protein_coding	16/23	.	XM_038580505.1:c.1585T>G	XP_038436433.1:p.Ser529Ala	2548	1585	529	S/A	Tct/Gct	-1	SNV	XP_038436433
chr30	22160821	A	C	1	C	missense_variant	MODERATE	.	ZNF280D	Transcript	XM_038580506	protein_coding	13/20	.	XM_038580506.1:c.1546T>G	XP_038436434.1:p.Ser516Ala	1689	1546	516	S/A	Tct/Gct	-1	SNV	XP_038436434
chr30	22160821	A	C	1	C	missense_variant	MODERATE	.	ZNF280D	Transcript	XM_038580507	protein_coding	13/19	.	XM_038580507.1:c.1546T>G	XP_038436435.1:p.Ser516Ala	1603	1546	516	S/A	Tct/Gct	-1	SNV	XP_038436435
chr30	22160821	A	C	1	C	missense_variant	MODERATE	.	ZNF280D	Transcript	XM_038580508	protein_coding	10/17	.	XM_038580508.1:c.1258T>G	XP_038436436.1:p.Ser420Ala	2640	1258	420	S/A	Tct/Gct	-1	SNV	XP_038436436
chr30	22160821	A	C	1	C	missense_variant	MODERATE	.	ZNF280D	Transcript	XM_038580509	protein_coding	11/18	.	XM_038580509.1:c.1258T>G	XP_038436437.1:p.Ser420Ala	1486	1258	420	S/A	Tct/Gct	-1	SNV	XP_038436437
chr30	22160821	A	C	1	C	missense_variant	MODERATE	.	ZNF280D	Transcript	XM_038580510	protein_coding	11/18	.	XM_038580510.1:c.1258T>G	XP_038436438.1:p.Ser420Ala	1435	1258	420	S/A	Tct/Gct	-1	SNV	XP_038436438
chr30	22160821	A	C	1	C	missense_variant	MODERATE	.	ZNF280D	Transcript	XM_038580511	protein_coding	14/21	.	XM_038580511.1:c.1546T>G	XP_038436439.1:p.Ser516Ala	1738	1546	516	S/A	Tct/Gct	-1	SNV	XP_038436439
chr30	22160821	A	C	1	C	missense_variant	MODERATE	.	ZNF280D	Transcript	XM_038580512	protein_coding	13/18	.	XM_038580512.1:c.1546T>G	XP_038436440.1:p.Ser516Ala	1603	1546	516	S/A	Tct/Gct	-1	SNV	XP_038436440
chr30	22160821	A	C	1	C	missense_variant	MODERATE	.	ZNF280D	Transcript	XM_038580513	protein_coding	13/19	.	XM_038580513.1:c.1546T>G	XP_038436441.1:p.Ser516Ala	1603	1546	516	S/A	Tct/Gct	-1	SNV	XP_038436441
chr30	22160821	A	C	1	C	missense_variant	MODERATE	.	ZNF280D	Transcript	XM_038580514	protein_coding	13/17	.	XM_038580514.1:c.1546T>G	XP_038436442.1:p.Ser516Ala	1603	1546	516	S/A	Tct/Gct	-1	SNV	XP_038436442
chr30	22160821	A	C	1	C	missense_variant	MODERATE	.	ZNF280D	Transcript	XM_038580515	protein_coding	13/18	.	XM_038580515.1:c.1546T>G	XP_038436443.1:p.Ser516Ala	1603	1546	516	S/A	Tct/Gct	-1	SNV	XP_038436443
chr30	22160821	A	C	1	C	missense_variant	MODERATE	.	ZNF280D	Transcript	XM_038580516	protein_coding	13/19	.	XM_038580516.1:c.1546T>G	XP_038436444.1:p.Ser516Ala	1603	1546	516	S/A	Tct/Gct	-1	SNV	XP_038436444
chr30	22160821	A	C	1	C	missense_variant	MODERATE	.	ZNF280D	Transcript	XM_038580517	protein_coding	13/19	.	XM_038580517.1:c.1546T>G	XP_038436445.1:p.Ser516Ala	1603	1546	516	S/A	Tct/Gct	-1	SNV	XP_038436445
chr30	36102956	A	C	1	C	missense_variant	MODERATE	.	SENP8	Transcript	XM_038580876	protein_coding	2/2	.	XM_038580876.1:c.325A>C	XP_038436804.1:p.Ile109Leu	550	325	109	I/L	Atc/Ctc	1	SNV	XP_038436804
chr30	36102956	A	C	1	C	missense_variant	MODERATE	.	SENP8	Transcript	XM_038580877	protein_coding	2/2	.	XM_038580877.1:c.325A>C	XP_038436805.1:p.Ile109Leu	477	325	109	I/L	Atc/Ctc	1	SNV	XP_038436805
chr30	40601829	A	T	1	T	missense_variant	MODERATE	.	UBE2Q2	Transcript	XM_038581090	protein_coding	4/13	.	XM_038581090.1:c.435T>A	XP_038437018.1:p.Asp145Glu	544	435	145	D/E	gaT/gaA	-1	SNV	XP_038437018
chr30	40601829	A	T	1	T	missense_variant	MODERATE	.	UBE2Q2	Transcript	XM_038581091	protein_coding	3/12	.	XM_038581091.1:c.330T>A	XP_038437019.1:p.Asp110Glu	362	330	110	D/E	gaT/gaA	-1	SNV	XP_038437019
chr32	28005827	T	A	1	A	missense_variant	MODERATE	.	HERC3	Transcript	XM_038582152	protein_coding	23/26	.	XM_038582152.1:c.2634A>T	XP_038438080.1:p.Lys878Asn	2892	2634	878	K/N	aaA/aaT	-1	SNV	XP_038438080
chr32	28005827	T	A	1	A	missense_variant	MODERATE	.	HERC3	Transcript	XM_038582153	protein_coding	23/26	.	XM_038582153.1:c.2634A>T	XP_038438081.1:p.Lys878Asn	3074	2634	878	K/N	aaA/aaT	-1	SNV	XP_038438081
chr32	28005827	T	A	1	A	missense_variant	MODERATE	.	HERC3	Transcript	XM_038582154	protein_coding	22/25	.	XM_038582154.1:c.2457A>T	XP_038438082.1:p.Lys819Asn	2679	2457	819	K/N	aaA/aaT	-1	SNV	XP_038438082
chr32	28005827	T	A	1	A	missense_variant	MODERATE	.	HERC3	Transcript	XM_038582155	protein_coding	23/24	.	XM_038582155.1:c.2634A>T	XP_038438083.1:p.Lys878Asn	2892	2634	878	K/N	aaA/aaT	-1	SNV	XP_038438083
chr32	28005827	T	A	1	A	missense_variant	MODERATE	.	HERC3	Transcript	XM_038582156	protein_coding	23/24	.	XM_038582156.1:c.2634A>T	XP_038438084.1:p.Lys878Asn	2892	2634	878	K/N	aaA/aaT	-1	SNV	XP_038438084
chr32	28005827	T	A	1	A	missense_variant	MODERATE	.	HERC3	Transcript	XM_038582157	protein_coding	23/24	.	XM_038582157.1:c.2634A>T	XP_038438085.1:p.Lys878Asn	2892	2634	878	K/N	aaA/aaT	-1	SNV	XP_038438085
chr33	29532449	TA	T	1	-	frameshift_variant	HIGH	.	LRCH3	Transcript	XM_038583080	protein_coding	8/21	.	XM_038583080.1:c.1010del	XP_038439008.1:p.Val337GlufsTer23	1031	1010	337	V/X	gTa/ga	-1	deletion	XP_038439008
chr33	29532449	TA	T	1	-	frameshift_variant	HIGH	.	LRCH3	Transcript	XM_038583081	protein_coding	8/20	.	XM_038583081.1:c.1010del	XP_038439009.1:p.Val337GlufsTer23	1031	1010	337	V/X	gTa/ga	-1	deletion	XP_038439009
chr33	29532449	TA	T	1	-	frameshift_variant	HIGH	.	LRCH3	Transcript	XM_038583082	protein_coding	8/21	.	XM_038583082.1:c.1010del	XP_038439010.1:p.Val337GlufsTer23	1031	1010	337	V/X	gTa/ga	-1	deletion	XP_038439010
chr33	29532449	TA	T	1	-	frameshift_variant	HIGH	.	LRCH3	Transcript	XM_038583083	protein_coding	8/19	.	XM_038583083.1:c.1010del	XP_038439011.1:p.Val337GlufsTer23	1031	1010	337	V/X	gTa/ga	-1	deletion	XP_038439011
chr33	29532449	TA	T	1	-	frameshift_variant	HIGH	.	LRCH3	Transcript	XM_038583084	protein_coding	8/20	.	XM_038583084.1:c.1010del	XP_038439012.1:p.Val337GlufsTer23	1031	1010	337	V/X	gTa/ga	-1	deletion	XP_038439012
chr33	29532449	TA	T	1	-	frameshift_variant	HIGH	.	LRCH3	Transcript	XM_038583085	protein_coding	8/21	.	XM_038583085.1:c.1010del	XP_038439013.1:p.Val337GlufsTer23	1031	1010	337	V/X	gTa/ga	-1	deletion	XP_038439013
chr33	29532449	TA	T	1	-	frameshift_variant	HIGH	.	LRCH3	Transcript	XM_038583086	protein_coding	8/18	.	XM_038583086.1:c.1010del	XP_038439014.1:p.Val337GlufsTer23	1031	1010	337	V/X	gTa/ga	-1	deletion	XP_038439014
chr33	29532449	TA	T	1	-	frameshift_variant	HIGH	.	LRCH3	Transcript	XM_038583087	protein_coding	8/21	.	XM_038583087.1:c.1010del	XP_038439015.1:p.Val337GlufsTer23	1031	1010	337	V/X	gTa/ga	-1	deletion	XP_038439015
chr34	12966923	G	C	1	C	missense_variant	MODERATE	.	MFN1	Transcript	XM_038583415	protein_coding	7/18	.	XM_038583415.1:c.705G>C	XP_038439343.1:p.Leu235Phe	869	705	235	L/F	ttG/ttC	1	SNV	XP_038439343
chr34	12966923	G	C	1	C	missense_variant	MODERATE	.	MFN1	Transcript	XM_038583416	protein_coding	7/18	.	XM_038583416.1:c.705G>C	XP_038439344.1:p.Leu235Phe	957	705	235	L/F	ttG/ttC	1	SNV	XP_038439344
chr34	12966923	G	C	1	C	missense_variant	MODERATE	.	MFN1	Transcript	XM_038583417	protein_coding	7/18	.	XM_038583417.1:c.705G>C	XP_038439345.1:p.Leu235Phe	729	705	235	L/F	ttG/ttC	1	SNV	XP_038439345
chr35	25143401	A	C	1	C	missense_variant	MODERATE	.	SLC17A4	Transcript	XM_038584317	protein_coding	8/12	.	XM_038584317.1:c.811A>C	XP_038440245.1:p.Asn271His	882	811	271	N/H	Aac/Cac	1	SNV	XP_038440245
chr35	25426047	C	T	1	T	missense_variant	MODERATE	.	H1-2	Transcript	XM_038584341	protein_coding	1/2	.	XM_038584341.1:c.499G>A	XP_038440269.1:p.Ala167Thr	550	499	167	A/T	Gcc/Acc	-1	SNV	XP_038440269
chr36	26385115	A	G	1	G	missense_variant	MODERATE	.	NCKAP1	Transcript	XM_038585045	protein_coding	4/32	.	XM_038585045.1:c.320T>C	XP_038440973.1:p.Met107Thr	350	320	107	M/T	aTg/aCg	-1	SNV	XP_038440973
chr36	26385115	A	G	1	G	missense_variant	MODERATE	.	NCKAP1	Transcript	XM_038585046	protein_coding	4/32	.	XM_038585046.1:c.314T>C	XP_038440974.1:p.Met105Thr	345	314	105	M/T	aTg/aCg	-1	SNV	XP_038440974
chr36	26385115	A	G	1	G	missense_variant	MODERATE	.	NCKAP1	Transcript	XM_038585047	protein_coding	3/31	.	XM_038585047.1:c.302T>C	XP_038440975.1:p.Met101Thr	350	302	101	M/T	aTg/aCg	-1	SNV	XP_038440975
chr36	26385115	A	G	1	G	missense_variant	MODERATE	.	NCKAP1	Transcript	XM_038585048	protein_coding	3/31	.	XM_038585048.1:c.296T>C	XP_038440976.1:p.Met99Thr	344	296	99	M/T	aTg/aCg	-1	SNV	XP_038440976
chr36	26385125	C	T	1	T	missense_variant	MODERATE	.	NCKAP1	Transcript	XM_038585045	protein_coding	4/32	.	XM_038585045.1:c.310G>A	XP_038440973.1:p.Val104Ile	340	310	104	V/I	Gta/Ata	-1	SNV	XP_038440973
chr36	26385125	C	T	1	T	missense_variant	MODERATE	.	NCKAP1	Transcript	XM_038585046	protein_coding	4/32	.	XM_038585046.1:c.304G>A	XP_038440974.1:p.Val102Ile	335	304	102	V/I	Gta/Ata	-1	SNV	XP_038440974
chr36	26385125	C	T	1	T	missense_variant	MODERATE	.	NCKAP1	Transcript	XM_038585047	protein_coding	3/31	.	XM_038585047.1:c.292G>A	XP_038440975.1:p.Val98Ile	340	292	98	V/I	Gta/Ata	-1	SNV	XP_038440975
chr36	26385125	C	T	1	T	missense_variant	MODERATE	.	NCKAP1	Transcript	XM_038585048	protein_coding	3/31	.	XM_038585048.1:c.286G>A	XP_038440976.1:p.Val96Ile	334	286	96	V/I	Gta/Ata	-1	SNV	XP_038440976
chr37	70815	A	C	1	C	missense_variant	MODERATE	.	WDR75	Transcript	XM_038585120	protein_coding	7/21	.	XM_038585120.1:c.641A>C	XP_038441048.1:p.Lys214Thr	710	641	214	K/T	aAg/aCg	1	SNV	XP_038441048
chr37	70832	A	T	1	T	missense_variant	MODERATE	.	WDR75	Transcript	XM_038585120	protein_coding	7/21	.	XM_038585120.1:c.658A>T	XP_038441048.1:p.Thr220Ser	727	658	220	T/S	Act/Tct	1	SNV	XP_038441048
chr37	70842	A	T	1	T	missense_variant	MODERATE	.	WDR75	Transcript	XM_038585120	protein_coding	7/21	.	XM_038585120.1:c.668A>T	XP_038441048.1:p.Lys223Met	737	668	223	K/M	aAg/aTg	1	SNV	XP_038441048
chr37	10669333	C	T	1	T	missense_variant	MODERATE	.	ALS2	Transcript	XM_038585375	protein_coding	3/34	.	XM_038585375.1:c.88G>A	XP_038441303.1:p.Val30Ile	283	88	30	V/I	Gta/Ata	-1	SNV	XP_038441303
chr37	10669333	C	T	1	T	missense_variant	MODERATE	.	ALS2	Transcript	XM_038585376	protein_coding	3/34	.	XM_038585376.1:c.88G>A	XP_038441304.1:p.Val30Ile	190	88	30	V/I	Gta/Ata	-1	SNV	XP_038441304
chr37	10669333	C	T	1	T	missense_variant	MODERATE	.	ALS2	Transcript	XM_038585377	protein_coding	3/34	.	XM_038585377.1:c.88G>A	XP_038441305.1:p.Val30Ile	284	88	30	V/I	Gta/Ata	-1	SNV	XP_038441305
chr37	10669336	A	G	1	G	missense_variant	MODERATE	.	ALS2	Transcript	XM_038585375	protein_coding	3/34	.	XM_038585375.1:c.85T>C	XP_038441303.1:p.Ser29Pro	280	85	29	S/P	Tct/Cct	-1	SNV	XP_038441303
chr37	10669336	A	G	1	G	missense_variant	MODERATE	.	ALS2	Transcript	XM_038585376	protein_coding	3/34	.	XM_038585376.1:c.85T>C	XP_038441304.1:p.Ser29Pro	187	85	29	S/P	Tct/Cct	-1	SNV	XP_038441304
chr37	10669336	A	G	1	G	missense_variant	MODERATE	.	ALS2	Transcript	XM_038585377	protein_coding	3/34	.	XM_038585377.1:c.85T>C	XP_038441305.1:p.Ser29Pro	281	85	29	S/P	Tct/Cct	-1	SNV	XP_038441305
chr37	10669338	T	A	1	A	missense_variant	MODERATE	.	ALS2	Transcript	XM_038585375	protein_coding	3/34	.	XM_038585375.1:c.83A>T	XP_038441303.1:p.Tyr28Phe	278	83	28	Y/F	tAt/tTt	-1	SNV	XP_038441303
chr37	10669338	T	A	1	A	missense_variant	MODERATE	.	ALS2	Transcript	XM_038585376	protein_coding	3/34	.	XM_038585376.1:c.83A>T	XP_038441304.1:p.Tyr28Phe	185	83	28	Y/F	tAt/tTt	-1	SNV	XP_038441304
chr37	10669338	T	A	1	A	missense_variant	MODERATE	.	ALS2	Transcript	XM_038585377	protein_coding	3/34	.	XM_038585377.1:c.83A>T	XP_038441305.1:p.Tyr28Phe	279	83	28	Y/F	tAt/tTt	-1	SNV	XP_038441305
chr37	10669357	C	T	1	T	missense_variant	MODERATE	.	ALS2	Transcript	XM_038585375	protein_coding	3/34	.	XM_038585375.1:c.64G>A	XP_038441303.1:p.Val22Met	259	64	22	V/M	Gtg/Atg	-1	SNV	XP_038441303
chr37	10669357	C	T	1	T	missense_variant	MODERATE	.	ALS2	Transcript	XM_038585376	protein_coding	3/34	.	XM_038585376.1:c.64G>A	XP_038441304.1:p.Val22Met	166	64	22	V/M	Gtg/Atg	-1	SNV	XP_038441304
chr37	10669357	C	T	1	T	missense_variant	MODERATE	.	ALS2	Transcript	XM_038585377	protein_coding	3/34	.	XM_038585377.1:c.64G>A	XP_038441305.1:p.Val22Met	260	64	22	V/M	Gtg/Atg	-1	SNV	XP_038441305
chr38	1686688	T	TGC	1	GC	frameshift_variant	HIGH	.	MDM4	Transcript	XM_038585989	protein_coding	11/11	.	XM_038585989.1:c.1129_1130insCG	XP_038441917.1:p.Val377AlafsTer61	1305-1306	1128-1129	376-377	-/X	-/GC	1	insertion	XP_038441917
chr38	1686688	T	TGC	1	GC	frameshift_variant	HIGH	.	MDM4	Transcript	XM_038585990	protein_coding	11/11	.	XM_038585990.1:c.1129_1130insCG	XP_038441918.1:p.Val377AlafsTer61	1305-1306	1128-1129	376-377	-/X	-/GC	1	insertion	XP_038441918
chr38	1686688	T	TGC	1	GC	frameshift_variant	HIGH	.	MDM4	Transcript	XM_038585991	protein_coding	8/8	.	XM_038585991.1:c.748_749insCG	XP_038441919.1:p.Val250AlafsTer61	868-869	747-748	249-250	-/X	-/GC	1	insertion	XP_038441919
chr38	1686688	T	TGC	1	GC	frameshift_variant	HIGH	.	MDM4	Transcript	XM_038585993	protein_coding	7/7	.	XM_038585993.1:c.682_683insCG	XP_038441921.1:p.Val228AlafsTer61	856-857	681-682	227-228	-/X	-/GC	1	insertion	XP_038441921
chr38	15465260	G	A	1	A	missense_variant	MODERATE	.	EPRS1	Transcript	XM_038586167	protein_coding	19/33	.	XM_038586167.1:c.2297C>T	XP_038442095.1:p.Ala766Val	2429	2297	766	A/V	gCt/gTt	-1	SNV	XP_038442095
chr38	15465260	G	A	1	A	missense_variant	MODERATE	.	EPRS1	Transcript	XM_038586168	protein_coding	18/32	.	XM_038586168.1:c.2276C>T	XP_038442096.1:p.Ala759Val	2408	2276	759	A/V	gCt/gTt	-1	SNV	XP_038442096
chr38	15465296	A	G	1	G	missense_variant	MODERATE	.	EPRS1	Transcript	XM_038586167	protein_coding	19/33	.	XM_038586167.1:c.2261T>C	XP_038442095.1:p.Phe754Ser	2393	2261	754	F/S	tTt/tCt	-1	SNV	XP_038442095
chr38	15465296	A	G	1	G	missense_variant	MODERATE	.	EPRS1	Transcript	XM_038586168	protein_coding	18/32	.	XM_038586168.1:c.2240T>C	XP_038442096.1:p.Phe747Ser	2372	2240	747	F/S	tTt/tCt	-1	SNV	XP_038442096
chr38	15465303	C	T	1	T	missense_variant	MODERATE	.	EPRS1	Transcript	XM_038586167	protein_coding	19/33	.	XM_038586167.1:c.2254G>A	XP_038442095.1:p.Ala752Thr	2386	2254	752	A/T	Gct/Act	-1	SNV	XP_038442095
chr38	15465303	C	T	1	T	missense_variant	MODERATE	.	EPRS1	Transcript	XM_038586168	protein_coding	18/32	.	XM_038586168.1:c.2233G>A	XP_038442096.1:p.Ala745Thr	2365	2233	745	A/T	Gct/Act	-1	SNV	XP_038442096
chr38	15465308	G	T	1	T	missense_variant	MODERATE	.	EPRS1	Transcript	XM_038586167	protein_coding	19/33	.	XM_038586167.1:c.2249C>A	XP_038442095.1:p.Thr750Asn	2381	2249	750	T/N	aCt/aAt	-1	SNV	XP_038442095
chr38	15465308	G	T	1	T	missense_variant	MODERATE	.	EPRS1	Transcript	XM_038586168	protein_coding	18/32	.	XM_038586168.1:c.2228C>A	XP_038442096.1:p.Thr743Asn	2360	2228	743	T/N	aCt/aAt	-1	SNV	XP_038442096
chr38	15465314	A	T	1	T	missense_variant	MODERATE	.	EPRS1	Transcript	XM_038586167	protein_coding	19/33	.	XM_038586167.1:c.2243T>A	XP_038442095.1:p.Leu748His	2375	2243	748	L/H	cTt/cAt	-1	SNV	XP_038442095
chr38	15465314	A	T	1	T	missense_variant	MODERATE	.	EPRS1	Transcript	XM_038586168	protein_coding	18/32	.	XM_038586168.1:c.2222T>A	XP_038442096.1:p.Leu741His	2354	2222	741	L/H	cTt/cAt	-1	SNV	XP_038442096
chr38	15465315	G	T	1	T	missense_variant	MODERATE	.	EPRS1	Transcript	XM_038586167	protein_coding	19/33	.	XM_038586167.1:c.2242C>A	XP_038442095.1:p.Leu748Ile	2374	2242	748	L/I	Ctt/Att	-1	SNV	XP_038442095
chr38	15465315	G	T	1	T	missense_variant	MODERATE	.	EPRS1	Transcript	XM_038586168	protein_coding	18/32	.	XM_038586168.1:c.2221C>A	XP_038442096.1:p.Leu741Ile	2353	2221	741	L/I	Ctt/Att	-1	SNV	XP_038442096
chrX	6409538	T	TAAGAAGCATCTTCTAAAAAAAAAAAAAAAAAAAAAAA	1	AAGAAGCATCTTCTAAAAAAAAAAAAAAAAAAAAAAA	frameshift_variant&stop_lost	HIGH	.	GPR143	Transcript	XM_038586790	protein_coding	9/9	.	XM_038586790.1:c.1147_1148insTTTTTTTTTTTTTTTTTTTTTTTAGAAGATGCTTCTT	XP_038442718.1:p.Ter383PhefsTer31	1147-1148	1147-1148	383	*/FFFFFFFFRRCFLX	taa/tTTTTTTTTTTTTTTTTTTTTTTTAGAAGATGCTTCTTaa	-1	insertion	XP_038442718
chrX	82240081	T	A	1	A	missense_variant	MODERATE	.	PSMD10	Transcript	XM_038588044	protein_coding	4/5	.	XM_038588044.1:c.497A>T	XP_038443972.1:p.Asn166Ile	583	497	166	N/I	aAt/aTt	-1	SNV	XP_038443972
chrX	87298078	A	C	1	C	missense_variant	MODERATE	.	LOC119868329	Transcript	XM_038588828	protein_coding	2/6	.	XM_038588828.1:c.475A>C	XP_038444756.1:p.Asn159His	475	475	159	N/H	Aat/Cat	1	SNV	XP_038444756
